# Supplementary material for: Metabolic models predict bacterial passengers in colorectal cancer
Source: Cancer Metab. 2020 Feb 10;8:3. doi: 10.1186/s40170-020-0208-9 (PMC7008539; doi:10.1186/s40170-020-0208-9)
Supplement: Supplementary file 1 — Additional file 1: Table S1. MAMBO, Western diet, and high-fiber diet basal environment. [file 40170_2020_208_MOESM1_ESM.xlsx]

## Sheet: medias
Metabolite Id	Metbolite Name	MAMBO	Western diet	High fiber diet
cpd00531	Mercury	0.040863	1	1
cpd00438	Deoxyadenosine	0.029977	1	1
cpd01329	Maltohexaose	0.013312	1	1
cpd00104	Biotin	0.026874	1	1
cpd01242	Deoxyribose	0.113946	0.178783	0.0473684
cpd01914	Methionine sulfoxide	0.035986	1	1
cpd22386	arabinogal	1	2.191e-05	0.0004855
cpd00264	Spermidine	0.046082	1	1
cpd15269	Vaccenic acid	0.032378	0.681445	0.340722
cpd01122	lnlc	1	0.359109	0.179555
cpd00122	N-Acetyl-D-glucosamine	0.012484	1	1
cpd02227	S-(5-Deoxy-D-ribos-5-yl)-L-homocysteine	0.022216	1	1
cpd00121	Myoinositol	0.025743	1	1
cpd00126	Guanosine monophosphate	0.017631	1	1
cpd28101	rhamnogalurI	1	1.449e-05	0.00032106
cpd00232	N-Acetylneuraminic acid	0.026759	1	1
cpd00128	ade	1	1	1
cpd00042	Glutathione	0.042127	1	1
cpd03396	sel	1	1	1
cpd00047	Formic acid	0.037033	1	1
cpd00046	Cytidine monophosphate	0.013778	1	1
cpd10516	Fe3+	0.048207	1	1
cpd03424	Cobalamin	0.045236	1	1
cpd10515	Fe2+	0.039756	1	1
cpd03422	Cobinamide	0.045515	1	1
cpd01133	Stachyose	0.0293402	1	1
cpd11851	levan1000	1	1.411e-05	0.0003125
cpd11582	Alanyl-Threonine	0.0043756	1	1
cpd11583	Alanyl-Leucine	0.02035	1	1
cpd11580	Glycyl-Glutamine	0.023153	1	1
cpd11581	Glycyl-Asparagine	0.01345	1	1
cpd00441	Trimethylamine	0.040322	1	1
cpd11587	Alanyl-Glutamine	0.056106	1	1
cpd11584	Alanyl-Histidine	0.037602	1	1
cpd11585	Alanylglycine	0.015748	1	1
cpd00609	D-Glucaric acid	0.008116	1	1
cpd00540	Betaine	0.026905	1	1
cpd04098	Arsenite	0.035846	1	1
cpd00423	Cob(II)alamin	0.041768	1	1
cpd04097	Lead	0.036388	1	1
cpd00421	Triphosphate	0.030704	1	1
cpd00137	Citric acid	0.041594	1	1
cpd00557	sheme	1	1	1
cpd00382	raffin	1	0.00470194	0.104167
cpd15311	12dgr180	1	1	1
cpd03696	Arbutin	0.031477	1	1
cpd27835	pect	1	3.339e-05	0.00073964
cpd00130	L-Malic acid	0.0160782	1	1
cpd00971	Sodium	0.033052	1	1
cpd01080	Stearic acid	0.037467	0.169283	0.0846413
cpd00136	4-Hydroxybenzoic acid	0.04005	1	1
cpd00038	Guanosine triphosphate	0.023944	1	1
cpd00039	L-Lysine	0.07027	0.15	0.15
cpd00133	Niacinamide	0.031815	1	1
cpd00132	L-Asparagine	0.015472	0.225	0.225
cpd00034	Zinc (II) ion	0.042382	1	1
cpd00035	L-Alanine	0.109674	1	1
cpd00036	Succinic acid	0.033148	1	1
cpd00226	Hypoxanthine	0.018555	1	1
cpd00221	D-Lactic acid	0.023272	1	1
cpd00138	D-Mannose	0.050407	0.148986	0.0394737
cpd00222	Gluconic acid	0.0347043	0.148986	0.0394737
cpd03048	2-Hydroxyethanesulfonate	0.041319	1	1
cpd00637	D-Methionine	0.03729	1	1
cpd28193	starch1200	1	1.175e-05	0.00026042
cpd00635	Cob(I)alamin	0.042387	1	1
cpd03725	Iron(III)dicitrate	0.033331	1	1
cpd03724	Ferrichrome	0.033296	1	1
cpd00309	Xanthine	0.0249261	1	1
cpd11595	chromate	0.059053	1	1
cpd11594	Dextrin	0.031461	1	1
cpd11597	Arsenobetaine	0.033287	1	1
cpd11596	butanesulfonate	0.036408	1	1
cpd11591	Glycyl-Methionine	0.018943	1	1
cpd11590	Methionyl-Alanine	0.042432	1	1
cpd11593	Alanyl-Aspartate	0.003538	1	1
cpd11592	Glycyl-Glutamate	0.041322	1	1
cpd08306	Butyro-betaine	0.033499	1	1
cpd08305	crotonobetaine	0.039716	1	1
cpd29253	kestopt	1	0.00282117	0.0625
cpd03846	octa	1	0.0129427	0.00647136
cpd03847	Myristic acid	0.054907	0.0686757	0.0343378
cpd00030	Manganese	0.042602	1	1
cpd00412	Deoxyuridine	0.036172	1	1
cpd00220	Riboflavin	0.039426	1	1
cpd27402	lichn	1	8.298e-05	0.00183824
cpd00599	Salicylic acid	0.03018	1	1
cpd02027	S-Methylmethionine	0.033095	1	1
cpd08023	methanesulfonate	0.028798	1	1
cpd22387	arabinoxyl	1	0.00030665	0.00679348
cpd00393	Folic acid	0.041808	1	1
cpd00033	Glycine	0.004905	0.45	0.45
cpd00395	Cysteic acid	0.034576	1	1
cpd00396	Rhamnose	0.022387	0.148986	0.0394737
cpd03849	lnlncg	1	0.0175651	0.00878256
cpd00029	ac	1	1	1
cpd00028	Heme	0.051135	1	1
cpd00027	D-Glucose	0.0046031	0.148986	0.0394737
cpd01155	Cadaverine	0.017204	1	1
cpd01912	Fucose 1-phosphate	0.015708	1	1
cpd00024	Oxoglutaric acid	0.027119	1	1
cpd00023	L-Glutamic acid	0.025729	0.18	0.18
cpd11606	Menaquinone 7	0.032056	1	1
cpd00311	Guanosine	0.016814	1	1
cpd00142	Acetoacetic acid	0.028502	1	1
cpd00314	Mannitol	0.015958	0.148986	0.0394737
cpd00149	Cobalt	0.033146	1	1
cpd01017	Cysteinylglycine	0.031821	1	1
cpd00254	Magnesium	0.03	1	1
cpd00811	Trimethylamine N-oxide	0.038352	1	1
cpd01012	Cadmium	0.040453	1	1
cpd03850	lnlnca	1	0.0175651	0.00878256
cpd00066	L-Phenylalanine	0.053898	1	1
cpd00048	Sulfate	0.024018	1	1
cpd00550	D-Serine	0.033234	1	1
cpd15500	mqn8	1	1	1
cpd00006	NADP	0.042185	1	1
cpd00307	Cytosine	0.027989	1	1
cpd11748	lmn30	1	0.00047019	0.0104167
cpd15237	Palmitoleic acid	0.035756	0.036517	0.0182585
cpd00012	Pyrophosphate	0.022359	1	1
cpd00794	Trehalose	0.0067435	0.0744929	0.0197368
cpd00010	Coenzyme A	0.034923	1	1
cpd00305	Thiamine	0.048601	1	1
cpd00016	pydx5p	1	1	1
cpd00017	S-Adenosylmethionine	0.034886	1	1
cpd00793	Thiamine monophosphate	0.042845	1	1
cpd00654	Deoxycytidine	0.105757	1	1
cpd00655	Dephospho-CoA	0.04594	1	1
cpd00018	Adenosine monophosphate	0.02158	1	1
cpd00652	Galactaric acid	0.009071	1	1
cpd00041	L-Aspartic acid	0.015159	0.225	0.225
cpd00098	Choline	0.044827	1	1
cpd00099	Chloride ion	0.039582	1	1
cpd00492	N-Acetylmannosamine	0.031384	1	1
cpd11576	L-methionine R-oxide	0.033257	1	1
cpd11575	MOPS	0.029688	1	1
cpd11574	Molybdate	0.041263	1	1
cpd00092	Uracil	0.035554	1	1
cpd00159	L-Lactate	0.019304	1	1
cpd00091	'Uridine 5''-monophosphate'	0.028422	1	1
cpd00246	Inosine	0.01201	1	1
cpd00094	2obut	1	1	1
cpd00239	h2s	1	1	1
cpd00129	L-Proline	0.019554	0.18	0.18
cpd01048	Arsenate	0.03297	1	1
cpd03279	Deoxyinosine	0.021503	1	1
cpd00235	Mannose 6-phosphate	0.006677	1	1
cpd27519	homogal	1	0.00012823	0.00284091
cpd00007	Oxygen	0.003603	1	1
cpd01171	Galactitol	0.0389676	1	1
cpd00001	Water	0.033551	10	10
cpd00644	Pantothenic acid	0.028981	1	1
cpd00009	Phosphate	0.054162	1	1
cpd11588	Glycylproline	0.0288062	1	1
cpd11732	xylan	1	3.206e-05	0.00071023
cpd00166	adocbl	1	1	1
cpd00205	Potassium	0.048244	1	1
cpd00164	D-Glucuronic acid	0.031888	1	1
cpd09878	Sulfoacetic acid	0.028487	1	1
cpd00089	Glucose 1-phosphate	0.025488	1	1
cpd00160	chsterol	1	0.00495795	0.00247898
cpd00161	L-Threonine	0.022264	0.225	0.225
cpd00276	Glucosamine	0.002969	1	1
cpd00162	Ethanolamine	0.053067	1	1
cpd00080	Glycerol 3-phosphate	0.007159	1	1
cpd00082	D-Fructose	0.004212	0.148986	0.0394737
cpd00184	Thymidine	0.049795	1	1
cpd03343	3-Phenylpropanoic acid	0.020613	1	1
cpd00186	glu_D	1	1	1
cpd00180	oxa	1	0.446957	0.118421
cpd00182	Adenosine	0.013508	1	1
cpd00013	Ammonia	0.055603	1	1
cpd01217	Xanthosine	0.035775	1	1
cpd00797	3-Hydroxybutyric acid	0.030759	1	1
cpd12115	arabinan101	1	0.00016628	0.00368369
cpd00011	Carbon dioxide	0.022452	1	1
cpd15352	2dmmq8	1	1	1
cpd00277	Deoxyguanosine	0.06494	1	1
cpd00058	Copper	0.039588	1	1
cpd15494	Maltoheptaose	0.034561	1	1
cpd00084	L-Cysteine	0.030521	1	1
cpd00055	fald	1	1	1
cpd00179	D-Maltose	0.01518	0.0744929	0.0197368
cpd11589	Glycyl-Aspartate	0.0080214	1	1
cpd00214	Palmitic acid	0.040496	0.396371	0.198185
cpd11657	strch1	1	0.257339	0.0681818
cpd01727	pime	1	1	1
cpd11586	Alanyl-Glutamate	0.031238	1	1
cpd11658	dextran40	1	0.00017632	0.00390625
cpd00176	2-Keto-3-deoxy-D-gluconic acid	0.0391446	1	1
cpd05565	inulin	1	0.00047019	0.0104167
cpd01741	Dodecanoic acid	0.040382	1	1
cpd00263	pydxn	1	1	1
cpd00073	Urea	0.041918	1	1
cpd00265	amylopect900	1	1.567e-05	0.00034722
cpd00075	Nitrite	0.033623	1	1
cpd00076	Sucrose	0.028036	0.0744929	0.0197368
cpd00266	L-Carnitine	0.020867	1	1
cpd11955	glcmannan	1	3.288e-05	0.00072844
cpd00079	Glucose 6-phosphate	0.0237128	1	1
cpd00359	indole	1	1	1
cpd00656	galmannan	1	1.411e-05	0.0003125
cpd00751	fuc_L	1	0.148986	0.0394737
cpd00508	3mop	1	1	1
cpd01188	Lanosterin	0.032153	1	1
cpd00158	Cellobiose	0.023277	0.0744929	0.0197368
cpd16062	Citrate-Mg	0.0451434	1	1
cpd00185	Arabinose	0.018427	1	1
cpd00419	pydam	1	1	1
cpd01400	phe_L	1	1	1
cpd00516	meso-2-6-Diaminoheptanedioate	0.032624	1	1
cpd00298	5-Thymidylic acid	0.036931	1	1
cpd00268	Thiosulfate	0.051284	1	1
cpd15560	q8	1	1	1
cpd22518	cellul	1	2.821e-05	0.000625
cpd03198	Melibiose	0.020169	0.0744929	0.0197368
cpd03091	'5''-Deoxyadenosine'	0.023138	1	1
cpd00207	gua	1	1	1
cpd00108	D-Galactose	0.001916	0.148986	0.0394737
cpd11640	Hydrogen	0.006944	1	1
cpd00443	4abz	1	1	1
cpd00355	Nicotinamide ribotide	0.0314378	1	1
cpd00105	D-Ribose	0.00596	0.178783	0.0473684
cpd00357	'Thymidine 5''-triphosphate'	0.031098	1	1
cpd00107	L-Leucine	0.064177	0.15	0.15
cpd00100	Glycerol	0.002101	1.79965	0.899827
cpd00249	Uridine	0.057837	1	1
cpd11752	xyluglc	1	1.315e-05	0.00029124
cpd00063	Calcium	0.039401	1	1
cpd00215	Pyridoxal	0.034343	1	1
cpd00216	chor	1	1	1
cpd00060	L-Methionine	0.039948	1	1
cpd00067	Hydrogen Ion	0.024412	1	1
cpd00211	Butyric acid	0.060812	1	1
cpd00065	L-Tryptophan	0.03507	0.0818182	0.0818182
cpd00064	Ornithine	0.013052	1	1
cpd00588	Sorbitol	0.024277	1	1
cpd00069	L-Tyrosine	0.066811	1	1
cpd00224	L-Arabinose	0.01693	0.178783	0.0473684
cpd00218	Nicotinic acid	0.041341	1	1
cpd00156	L-Valine	0.013784	0.18	0.18
cpd00528	Nitrogen	0.032554	1	1
cpd01030	Salicin	0.033587	1	1
cpd00188	arachd	1	0.00332813	0.00166406
cpd00681	Choline sulfate	0.032152	1	1
cpd00154	D-Xylose	0.016066	0.178783	0.0473684
cpd22448	bglc	1	7e-08	1.56e-06
rhamnogalurII	rhamnogalurII	1	0.00026699	0.00591483
cpd01262	Maltotriose	0.032686	1	1
cpd00367	Cytidine	0.063345	1	1
cpd00241	dGTP	0.019417	1	1
cpd00210	Taurine	0.03855	1	1
cpd11579	ethanesulfonate	0.029003	1	1
cpd00281	Gamma-Aminobutyric acid	0.03376	1	1
cpd00280	Galacturonic acid	0.078815	1	1
cpd11578	hexanesulfonate	0.033393	1	1
cpd00119	L-Histidine	0.042691	0.15	0.15
cpd00118	Putrescine	0.058818	1	1
cpd00117	D-Alanine	0.034588	1	1
cpd00116	meoh	1	10	10
cpd00115	Deoxyadenosine triphosphate	0.0239607	1	1
cpd01092	Allantoin	0.038247	1	1
cpd11735	amylose300	1	4.702e-05	0.00104167
cpd00111	gthox	1	1	1
cpd15605	Glycyl-Phenylalanine	0.0006	1	1
cpd15604	Gly-Leu	0.010383	1	1
cpd00054	L-Serine	0.02047	1	1
cpd15606	Glycyl-Tyrosine	0.0270173	1	1
cpd00053	L-Glutamine	0.0314907	0.18	0.18
cpd15603	Glycyl-Cysteine	0.028692	1	1
cpd00051	L-Arginine	0.043227	0.15	0.15
cpd00322	L-Isoleucine	0.014659	0.15	0.15
cpd11688	pullulan1200	1	1.175e-05	0.00026042
cpd00106	Fumaric acid	0.00233	1	1
cpd00209	Nitrate	0.019811	1	1
cpd00208	Alpha-Lactose	0.0263795	0.0744929	0.0197368
