# Supplementary material for: Metabolic models predict bacterial passengers in colorectal cancer
Source: Cancer Metab. 2020 Feb 10;8:3. doi: 10.1186/s40170-020-0208-9 (PMC7008539; doi:10.1186/s40170-020-0208-9)
Supplement: Supplementary file 2 — Additional file 2: Table S2. MI, SGA, MR scores, CRC enrichment p-values, AUC, and mOTU prediction for all GSMMs. [file 40170_2020_208_MOESM2_ESM.xlsx]

## Sheet: bac_db_04112019
code	Strain Name	PATRIC Id	NCBI Id	mOTU prediction	Crc Pv (Wirbel et al. 2019)	Crc Auc (Wirbel et al. 2019)	MI score (MAMBO)	SGA score (MAMBO)	MR score (MAMBO)	In Agora	MI score (high fiber diet)	SGA score (high fiber diet)	MI score (Western diet)	SGA score (Western diet)
Prevotella_26	Prevotella disiens FB035-09AN	866771	866771	ref_mOTU_v2_0904	na	na	0.54451	0.999	0.992329	1	0.411597	0	0.411597	0
Prevotella_17	Prevotella pallens ATCC 700821	997353	997353	ref_mOTU_v2_5292	na	na	0.530723	0.999	0.991064	1	0.411597	0	0.411597	0
Prevotella_40	Prevotella nigrescens ATCC 33563	997352	997352	ref_mOTU_v2_0276	1.04134e-07	0.560047	0.568995	0.998	0.986563	1	0.417786	0	0.417786	0
Prevotella_14	Prevotella intermedia 17	246198	246198	unclassified	na	na	0.525226	0.998	0.984066	1	0.382971	0	0.382971	0
Prevotella_15	Prevotella intermedia ATCC 25611 = DSM 20706	1.12298e+06	1122984	ref_mOTU_v2_0515	2.45184e-09	0.576226	0.508475	0.998	0.98032	0	0.365148	0	0.365148	0
Porphyromonas_5	Porphyromonas uenonis 60-3	596327	596327	ref_mOTU_v2_4616	3.28499e-10	0.585151	0.522233	0.997	0.978355	1	0.352282	0	0.352282	0
Prevotella_22	Prevotella disiens JCM 6334 = ATCC 29426	1.23581e+06	1235811	ref_mOTU_v2_0904	na	na	0.46225	1	0.977064	1	0.328634	0	0.328634	0
Mycoplasma_0	Mycoplasma mobile 163K	267748	267748	ref_mOTU_v2_3857	na	na	0.490653	0.994	0.957076	0	0.326599	0	0.326599	0
Prevotella_1	Prevotella enoeca JCM 12259	1.23582e+06	1235815	ref_mOTU_v2_2715	na	na	0.441942	0.998	0.952835	1	0.3	0	0.3	0
Prevotella_13	Prevotella nanceiensis DSM 19126	1.12299e+06	1122988	ref_mOTU_v2_0519	na	na	0.473365	0.994	0.952289	1	0.342997	0	0.342997	0
Porphyromonas_3	Porphyromonas uenonis DSM 23387	1.12298e+06	1122976	ref_mOTU_v2_2102	7.74861e-07	0.558645	0.514496	0.992	0.951796	0	0.347851	0	0.347851	0.402
Prevotella_23	Prevotella corporis DSM 18810	1.12298e+06	1122981	ref_mOTU_v2_0513	na	na	0.464238	0.994	0.950494	1	0.308697	0	0.308697	0
Porphyromonas_6	Porphyromonas asaccharolytica DSM 20707	879243	879243	ref_mOTU_v2_1517	1.55028e-08	0.585867	0.514496	0.991	0.949895	1	0.347851	0	0.347851	0.513
Alistipes_0	Alistipes putredinis DSM 17216	445970	445970	ref_mOTU_v2_4266	0.371857	0.526833	0.432121	0.998	0.947211	1	0.333333	0	0.333333	0
Lactobacillus_2	Lactobacillus oris F0423	944562	944562	ref_mOTU_v2_1528	na	na	0.40534	1	0.936316	1	0.274398	0	0.274398	0
Idiomarina_0	Idiomarina loihiensis L2TR	283943	283942	ref_mOTU_v2_0939	na	na	0.451848	0.991	0.930579	0	0.244949	1	0.244949	1
Lactobacillus_61	Lactobacillus fermentum 28-3-CHN	575599	575599	ref_mOTU_v2_1050	0.643481	0.503891	0.397748	0.997	0.915871	0	0.348155	0	0.348155	0
Prevotella_3	Prevotella melaninogenica ATCC 25845	553175	553174	ref_mOTU_v2_0686	na	na	0.40534	0.995	0.914237	1	0.278524	0	0.278524	0
Prevotella_20	Prevotella timonensis 4401737 = DSM 22865 = JCM 15640	1.12299e+06	1122992	ref_mOTU_v2_0522	na	na	0.3849	0.997	0.908438	1	0.251447	0.348	0.251447	0.318
Prevotella_7	Prevotella denticola F0289	767031	767031	ref_mOTU_v2_0514	na	na	0.398527	0.995	0.907557	1	0.282843	0	0.282843	0
Eubacterium_31	Clostridium hiranonis DSM 13275	500634	500633	ref_mOTU_v2_4367	na	na	0.460739	0.979	0.906993	1	0.361678	0	0.361678	0
Prevotella_29	Prevotella bivia DSM 20514	868129	868129	ref_mOTU_v2_0999	na	na	0.423334	0.988	0.903644	1	0.304256	0	0.304256	0
Prevotella_31	Prevotella veroralis DSM 19559	1.12299e+06	1122993	ref_mOTU_v2_0523	na	na	0.417365	0.987	0.897277	1	0.270449	0	0.270449	0
Prevotella_0	Prevotella stercorea DSM 18206	1.00237e+06	1002367	ref_mOTU_v2_1551	0.568767	0.517071	0.452097	0.977	0.895207	1	0.316228	0	0.316228	0
Prevotella_42	Prevotella timonensis CRIS 5C-B1	679189	679189	ref_mOTU_v2_0522	na	na	0.393919	0.993	0.894483	1	0.278524	0.308	0.278524	0.556
Ruminiclostridium_7	Eubacterium siraeum V10Sc8a	717961	717961	ref_mOTU_v2_1387	0.441051	0.510084	0.433013	0.977	0.88328	0	0.266667	0	0.266667	1
Prevotella_28	Prevotella veroralis F0319	649761	649761	ref_mOTU_v2_0523	na	na	0.4598	0.971	0.883087	0	0.274497	0	0.274497	0
Prevotella_21	Prevotella denticola DSM20614	1.12298e+06	1122982	ref_mOTU_v2_0514	na	na	0.413118	0.981	0.882894	1	0.264575	0	0.264575	0
Finegoldia_2	Finegoldia magna ATCC 29328	334414	334413	ref_mOTU_v2_1208	na	na	0.373408	0.994	0.879683	1	0.292119	1	0.292119	1
Prevotella_38	Prevotella shahii JCM 12083	1.23582e+06	1122991	ref_mOTU_v2_2104	na	na	0.35	0.997	0.869999	1	0.222834	0.226	0.222834	0.217
Capnocytophaga_1	Capnocytophaga sputigena ATCC 33612	553178	553177	ref_mOTU_v2_4483	na	na	0.354005	0.992	0.853888	1	0.264575	0	0.264575	0.877
Capnocytophaga_2	Capnocytophaga gingivalis ATCC 33624	553178	553178	ref_mOTU_v2_4484	na	na	0.426401	0.905	0.842907	0	0.31334	0.912	0.31334	0.895
Lactobacillus_23	Lactobacillus antri DSM 16041	525309	525309	ref_mOTU_v2_4424	na	na	0.310253	0.999	0.837223	1	0.250217	0.928	0.250217	0.92
Pediococcus_2	Pediococcus acidilactici 7_4	563194	563194	ref_mOTU_v2_0308	na	na	0.327327	0.993	0.829463	1	0.24	0	0.24	0
Eubacterium_4	Flavobacteria bacterium BAL38	391598	391598	ref_mOTU_v2_4143	na	na	0.381881	0.943	0.827426	0	0.264575	0.906	0.264575	0.92
Bacteroides_6	Bacteroides ovatus 3_8_47FAA	665954	665954	ref_mOTU_v2_1073	0.490022	0.488392	0.45542	0.863	0.825064	0	0.325	0	0.325	1
Cutibacterium_0	Propionibacterium acnes SK187	686659	686659	ref_mOTU_v2_0071	na	na	0.303822	0.997	0.822805	0	0.204124	0	0.204124	0
Eubacterium_42	Flavobacteria bacterium MS024-3C	487797	487797	ref_mOTU_v2_4350	na	na	0.346977	0.979	0.822666	0	0.197279	0.919	0.197279	0.913
Lactobacillus_26	Lactobacillus mucosae LM1	1.1308e+06	1130798	ref_mOTU_v2_0568	0.502058	0.491719	0.295804	1	0.821655	1	0.270449	0.263	0.270449	0.257
Streptococcus_61	Streptococcus sanguinis SK353	888815	888815	NA	na	na	0.443533	0.863	0.81818	0	0.2794	0	0.2794	0
Stenotrophomonas_0	Stenotrophomonas sp. SKA14	391601	391601	ref_mOTU_v2_0363	na	na	0.31497	0.993	0.818093	0	0.242536	0.92	0.242536	0.917
Atopobium_2	Atopobium minutum 10063974	997872	997872	ref_mOTU_v2_0392	na	na	0.314945	0.992	0.814116	1	0.251447	1	0.251447	1
Capnocytophaga_0	Capnocytophaga ochracea DSM 7271	521098	521097	ref_mOTU_v2_0549	na	na	0.33955	0.978	0.814022	1	0.292119	0	0.292119	0.822
Pseudoalteromonas_0	Pseudoalteromonas tunicata D2	87626.5	87626	ref_mOTU_v2_5056	na	na	0.466667	0.858	0.813552	0	0.367696	0	0.367696	0.832
Cutibacterium_3	Propionibacterium acnes SK137	553200	553199	ref_mOTU_v2_0071	na	na	0.303822	0.993	0.807911	0	0.204124	0	0.204124	0
Selenomonas_1	Selenomonas sputigena ATCC 35185	546272	546271	ref_mOTU_v2_1430	na	na	0.39412	0.87	0.80774	0	0.291043	0	0.291043	0
Lactobacillus_30	Lactobacillus iners DSM 13335	525328	525328	ref_mOTU_v2_1424	na	na	0.346844	0.973	0.805388	1	0.278524	1	0.278524	1
Kribbella_0	Kribbella flavida DSM 17836	479436	479435	ref_mOTU_v2_4338	na	na	0.288675	0.998	0.802569	0	0.166812	0	0.166812	0.993
Prevotella_32	Prevotella loescheii DSM 19665 = JCM 12249 = ATCC 15930	1.12299e+06	1122985	ref_mOTU_v2_0516	na	na	0.291043	0.996	0.800283	1	0.185695	0	0.185695	0
Lactobacillus_9	Lactobacillus fermentum CECT 5716	712938	712938	ref_mOTU_v2_1050	0.643481	0.503891	0.330719	0.976	0.798767	0	0.264575	0	0.264575	0
Cutibacterium_6	Propionibacterium acnes J139	679194	679194	ref_mOTU_v2_0071	na	na	0.29277	0.995	0.798489	0	0.196116	0	0.196116	0
Mycoplasma_1	Mycoplasma hominis	2098.5	2098	unclassified	na	na	0.40452	0.863	0.797403	0	0.215744	0	0.215744	1
Porphyromonas_2	Porphyromonas somerae DSM 23386	1.12298e+06	1122975	ref_mOTU_v2_2101	5.35885e-09	0.57313	0.29347	0.994	0.795802	1	0.235339	1	0.235339	1
Candidatus_Phytoplasma_1	Candidatus Phytoplasma mali	37692.4	37692	ref_mOTU_v2_4101	na	na	0.373002	0.873	0.795543	0	0.206419	0	0.206419	0
Arcanobacterium_0	Arcanobacterium haemolyticum DSM 20595	644284	644284	ref_mOTU_v2_4686	na	na	0.301232	0.988	0.79383	1	0.251447	0	0.251447	0.902
Lactobacillus_43	Lactobacillus fermentum IFO 3956	334390	334390	ref_mOTU_v2_1050	0.643481	0.503891	0.281718	0.998	0.793785	1	0.208514	0	0.208514	0
Peptoniphilus_3	Peptoniphilus sp. oral taxon 386 str. F0131	575609	575609	ref_mOTU_v2_1094	na	na	0.421637	0.858	0.790641	0	0.266667	0	0.266667	0
Porphyromonas_4	Porphyromonas endodontalis ATCC 35406	553175	553175	ref_mOTU_v2_4482	na	na	0.297044	0.988	0.789151	1	0.226779	0	0.226779	0.248
Lactobacillus_77	Lactobacillus gasseri ATCC 33323	324831	324831	ref_mOTU_v2_0725	0.277821	0.523203	0.314945	0.978	0.788945	1	0.274563	1	0.274563	1
Candidatus_Sulcia_2	Candidatus Sulcia muelleri SMDSEM	595499	595499	unclassified	na	na	0.464095	0.853	0.787768	0	0.317641	0	0.317641	0.992
Candidatus_Riesia_0	Candidatus Riesia pediculicola USDA	515618	515618	ref_mOTU_v2_4388	na	na	0.431455	0.856	0.78759	0	0.311127	0	0.311127	0
Eubacterium_20	Bacteroidetes oral taxon 274 str. F0058	575590	575590	ref_mOTU_v2_4551	na	na	0.46225	0.853	0.78612	0	0.288231	0	0.288231	0
Kallipyga_0	Kallipyga massiliensis ph2	1.11806e+06	1118059	ref_mOTU_v2_1823	na	na	0.317526	0.975	0.783298	1	0.247487	1	0.247487	1
Rhodothermus_0	Rhodothermus marinus DSM 4252	518767	518766	ref_mOTU_v2_1417	na	na	0.340207	0.916	0.782438	0	0.163299	0	0.163299	0.948
Candidatus_Sulcia_0	Candidatus Sulcia muelleri str. Hc (Homalodisca coagulata)	374676	374675	unclassified	na	na	0.47907	0.851	0.781634	0	0.327569	0.993	0.327569	0.999
Mycoplasma_2	Mycoplasma crocodyli MP145	512564	512564	ref_mOTU_v2_4386	na	na	0.431331	0.855	0.781357	0	0.213498	1	0.213498	1
Clostridium_0	Clostridium perfringens str. 13	195103	195102	ref_mOTU_v2_1117	0.228498	0.525425	0.379628	0.861	0.77855	0	0.240098	0	0.240098	0
Beggiatoa_0	Beggiatoa sp. SS	422288	422288	unclassified	na	na	0.346552	0.88	0.778367	0	0.196039	0	0.196039	0
Eubacterium_43	Lachnospiraceae bacterium 5_1_57FAA	658085	658085	ref_mOTU_v2_0883	0.0200255	0.566798	0.366295	0.867	0.777945	0	0.192305	0	0.192305	1
Ruminiclostridium_2	Clostridium cellulolyticum H10	394504	394503	ref_mOTU_v2_4160	na	na	0.379473	0.86	0.773106	0	0.24	0	0.24	0.997
Tannerella_0	Tannerella forsythia ATCC 43037	28112.6	28112	ref_mOTU_v2_3757	na	na	0.288675	0.987	0.7731	1	0.19245	0	0.19245	0.82
Atopobium_0	Atopobium parvulum DSM 20469	521096	521095	ref_mOTU_v2_4404	na	na	0.285391	0.984	0.76792	1	0.219089	1	0.219089	1
Eubacterium_6	Lachnospiraceae bacterium 1_4_56FAA	658655	658655	ref_mOTU_v2_4723	0.672322	0.512391	0.374634	0.86	0.76763	0	0.185435	0	0.185435	0.992
Treponema_1	Treponema pallidum subsp. pallidum SS14	455434	455434	ref_mOTU_v2_0365	na	na	0.351763	0.865	0.764767	0	0.211058	0	0.211058	0.999
Eubacterium_33	Clostridium hiranonis TO-931 DSM 13275	89152.1	89152	ref_mOTU_v2_4367	na	na	0.260643	0.996	0.755267	1	0.208514	0.952	0.208514	0.962
Corynebacterium_5	Corynebacterium efficiens YS-314	196165	196164	ref_mOTU_v2_1291	na	na	0.310087	0.909	0.752787	0	0.229416	0	0.229416	0
Neisseria_16	Neisseria gonorrhoeae F62	528351	528351	ref_mOTU_v2_1302	na	na	0.288675	0.975	0.752645	0	0.2	0	0.2	0.915
Cutibacterium_4	Propionibacterium acnes J165	679195	679195	ref_mOTU_v2_0071	na	na	0.29277	0.971	0.750282	0	0.196116	0	0.196116	0
Porphyromonas_0	Porphyromonas gingivalis W83	242620	242619	ref_mOTU_v2_0126	na	na	0.271163	0.988	0.74927	1	0.208514	0.644	0.208514	0.623
Peptoniphilus_5	Peptoniphilus lacrimalis DSM 7455	1.12295e+06	1122949	ref_mOTU_v2_0509	na	na	0.282843	0.977	0.749107	1	0.219089	1	0.219089	1
Chryseobacterium_0	Chryseobacterium gleum ATCC 35910	525257	525257	ref_mOTU_v2_4420	na	na	0.322329	0.869	0.748013	0	0.170561	0	0.170561	0.987
Bulleidia_0	Bulleidia extructa W1219	679192	679192	ref_mOTU_v2_4772	na	na	0.287019	0.974	0.747723	1	0.19245	1	0.19245	1
Eubacterium_37	Eubacterium saphenum ATCC 49989	592031	592031	ref_mOTU_v2_4600	na	na	0.269191	0.988	0.746918	1	0.19245	1	0.19245	1
Gardnerella_0	Gardnerella vaginalis 409-05	553190	553190	ref_mOTU_v2_1437	na	na	0.433861	0.848	0.746416	0	0.240098	0	0.240098	0
Gramella_0	Gramella forsetii KT0803	411154	411154	ref_mOTU_v2_4201	na	na	0.273861	0.981	0.744921	0	0.134164	0.996	0.134164	0.998
Gemella_2	Gemella sanguinis M325	562983	562983	ref_mOTU_v2_1151	na	na	0.282843	0.975	0.744401	1	0.222834	1	0.222834	0.999
Streptococcus_65	Streptococcus sanguinis SK160	888812	888812	ref_mOTU_v2_0279	0.288446	0.462889	0.447214	0.847	0.74235	0	0.281681	0	0.281681	0
Streptococcus_35	Streptococcus pyogenes MGAS10750	370554	370554	ref_mOTU_v2_0104	na	na	0.385337	0.851	0.741377	0	0.255604	1	0.255604	1
Butyricimonas_1	Butyricimonas synergistica DSM 23225	1.12113e+06	1121129	ref_mOTU_v2_1896	na	na	0.29277	0.912	0.735055	1	0.2	0	0.2	0
Blattabacterium_0	Blattabacterium sp. (Blattella germanica) str. Bge	331104	331104	ref_mOTU_v2_4021	na	na	0.298807	0.87	0.729092	0	0.126491	0.911	0.126491	0.919
Lactobacillus_14	Lactobacillus johnsonii ATCC 33200	525330	525330	ref_mOTU_v2_1143	na	na	0.301511	0.867	0.727031	0	0.208893	0	0.208893	0
Eubacterium_2	Lachnospiraceae bacterium 2_1_58FAA	658082	658082	ref_mOTU_v2_0280	0.0117132	0.577556	0.461644	0.843	0.727027	0	0.3048	1	0.3048	1
Lactobacillus_60	Lactobacillus johnsonii NCC 533	257315	257314	ref_mOTU_v2_1143	na	na	0.245737	0.995	0.726815	1	0.208514	1	0.208514	1
Pediococcus_1	Pediococcus acidilactici DSM 20284	862514	862514	ref_mOTU_v2_0308	na	na	0.309839	0.863	0.725794	1	0.235339	0	0.235339	0
Pseudomonas_24	Pseudomonas stutzeri A1501	379732	379731	ref_mOTU_v2_0759	na	na	0.258544	0.98	0.724468	0	0.213201	0	0.213201	0
Prevotella_11	Prevotella marshii DSM 16973	862515	862515	ref_mOTU_v2_1513	na	na	0.361961	0.852	0.723603	0	0.240098	1	0.240098	1
Gardnerella_1	Gardnerella vaginalis 5-1	682148	682148	ref_mOTU_v2_1437	na	na	0.433861	0.844	0.722877	0	0.240098	0	0.240098	1
Slackia_0	Slackia piriformis YIT 12062	742818	742818	ref_mOTU_v2_4888	0.907279	0.502793	0.236228	1	0.722852	1	0.185695	1	0.185695	0.999
unclassified_Bacteria_0	candidate division TM7 genomosp. GTL1	443342	443342	ref_mOTU_v2_3235	na	na	0.475191	0.842	0.722126	0	0.327569	0	0.327569	1
Enterococcus_28	Enterococcus faecium E980	529885	529885	ref_mOTU_v2_0372	0.307337	0.465165	0.300123	0.864	0.721381	0	0.240098	1	0.240098	1
Gardnerella_2	Gardnerella vaginalis ATCC 14019	525284	525284	ref_mOTU_v2_0095	na	na	0.381	0.848	0.721072	0	0.215526	1	0.215526	1
Lactobacillus_76	Lactobacillus reuteri MM2-3	585517	585517	ref_mOTU_v2_1076	0.143706	0.519658	0.235702	1	0.720939	1	0.194029	0.904	0.194029	0.93
Thermobispora_0	Thermobispora bispora DSM 43833	469372	469371	ref_mOTU_v2_4306	na	na	0.260133	0.977	0.718936	0	0.137649	0.962	0.137649	0.93
Desulfovibrio_11	Desulfovibrio vulgaris str. Hildenborough	882.5	882	ref_mOTU_v2_1363	na	na	0.295656	0.865	0.71739	0	0.196116	0	0.196116	0
Sulfurospirillum_0	Sulfurospirillum deleyianum DSM 6946	525899	525898	ref_mOTU_v2_4429	na	na	0.246183	0.989	0.716109	0	0.130931	0	0.130931	0
Candidatus_Phytoplasma_0	Onion yellows phytoplasma OY-M	262768	262768	ref_mOTU_v2_1266	na	na	0.357295	0.85	0.716059	0	0.175038	0	0.175038	0
Streptococcus_9	Streptococcus agalactiae 515	342614	342614	ref_mOTU_v2_0366	na	na	0.357217	0.85	0.714817	0	0.247487	1	0.247487	1
Catonella_0	Catonella morbi ATCC 51271	592026	592026	ref_mOTU_v2_4595	na	na	0.412479	0.844	0.713055	0	0.247487	1	0.247487	1
Pseudogulbenkiania_0	Lutiella nitroferrum 2002	279714	279714	ref_mOTU_v2_1325	na	na	0.279508	0.873	0.711528	0	0.183533	0	0.183533	0.989
Neisseria_7	Neisseria gonorrhoeae NCCP11945	521007	521006	ref_mOTU_v2_1302	na	na	0.271964	0.926	0.710144	0	0.196116	0.991	0.196116	0.989
Campylobacter_13	Campylobacter jejuni subsp. jejuni HB93-13	360112	360112	ref_mOTU_v2_0332	na	na	0.277778	0.874	0.709257	0	0.15396	1	0.15396	0.999
Neisseria_13	Neisseria meningitidis K1207	768485	768485	ref_mOTU_v2_0262	na	na	0.251976	0.977	0.708278	0	0.174574	0	0.174574	0.927
Lactobacillus_18	Lactobacillus reuteri SD2112 ATCC 55730	491077	491077	ref_mOTU_v2_1076	0.143706	0.519658	0.228665	0.999	0.706567	1	0.183533	0.912	0.183533	0.919
Neisseria_4	Neisseria lactamica ATCC 23970	546266	546265	ref_mOTU_v2_1412	na	na	0.251478	0.976	0.705808	0	0.166812	0	0.166812	0.901
Eubacterium_36	Eubacterium sulci ATCC 35585	888727	888727	unclassified	na	na	0.235702	0.994	0.704709	1	0.179605	1	0.179605	0.998
Atopobium_3	Atopobium rimae ATCC 49626	553184	553184	ref_mOTU_v2_4485	na	na	0.231125	0.997	0.704459	1	0.179605	1	0.179605	1
Thermosediminibacter_0	Thermosediminibacter oceani DSM 16646	555079	555079	ref_mOTU_v2_4492	na	na	0.3698	0.847	0.704458	0	0.266667	0	0.266667	0
Neisseria_18	Neisseria meningitidis S0108	768484	768484	ref_mOTU_v2_0262	na	na	0.251976	0.974	0.702151	0	0.174574	0	0.174574	0.909
unclassified_Bacteria_1	candidate division TM7 single-cell isolate TM7c	447456	447456	unclassified	na	na	0.457905	0.839	0.699958	0	0.302372	0	0.302372	0.999
Streptococcus_0	Streptococcus sanguinis SK150	888811	888811	ref_mOTU_v2_0278	na	na	0.454257	0.839	0.698641	0	0.3	0	0.3	0
Carnobacterium_0	Carnobacterium sp. AT7	333990	333990	ref_mOTU_v2_1198	na	na	0.375239	0.845	0.698534	0	0.259973	1	0.259973	0.998
Solobacterium_0	Solobacterium moorei DSM 22971	1.12326e+06	1123263	ref_mOTU_v2_0531	1.41629e-10	0.639892	0.229416	0.995	0.697937	1	0.182574	1	0.182574	0.998
Megasphaera_0	Megasphaera genomosp. type_1 str. 28L	699218	699218	ref_mOTU_v2_0003	na	na	0.336788	0.849	0.697718	0	0.233333	0	0.233333	0
Streptococcus_49	Staphylococcus intermedius ATCC 27335	1.31658e+06	1338	ref_mOTU_v2_0352	na	na	0.247537	0.975	0.695739	1	0.188982	1	0.188982	0.998
Parascardovia_0	Parascardovia denticolens F0305	641144	641144	ref_mOTU_v2_0747	na	na	0.428086	0.84	0.695376	0	0.243709	0	0.243709	0
Sulfurihydrogenibium_1	Sulfurihydrogenibium sp. YO3AOP1	436114	436114	ref_mOTU_v2_4241	na	na	0.272166	0.869	0.694803	0	0.133333	0	0.133333	0
Mobiluncus_4	Mobiluncus mulieris 28-1	596328	596328	ref_mOTU_v2_1450	na	na	0.361961	0.846	0.693522	0	0.270449	0	0.270449	0
Subdoligranulum_1	Subdoligranulum sp. 4_3_54A2FAA	665956	665956	ref_mOTU_v2_4738	5.33992e-06	0.630937	0.340777	0.848	0.693219	0	0.215526	0	0.215526	0.999
Lactococcus_4	Lactococcus garvieae ATCC 49156	420890	420889	ref_mOTU_v2_0107	na	na	0.250313	0.961	0.692671	1	0.2	1	0.2	0.999
Lactobacillus_50	Lactobacillus rhamnosus ATCC 21052	1.00237e+06	1002365	ref_mOTU_v2_0048	na	na	0.347404	0.847	0.690387	0	0.259973	0	0.259973	0
Paenibacillus_1	Paenibacillus sp. HGF7	944559	944559	ref_mOTU_v2_0304	na	na	0.360288	0.845	0.686826	0	0.249615	0	0.249615	0
Clostridium_45	Clostridium perfringens CPE str. F4969	451757	451756	ref_mOTU_v2_1117	0.228498	0.525425	0.330289	0.848	0.684342	0	0.208893	0	0.208893	0
Mobiluncus_2	Mobiluncus mulieris ATCC 35239	871571	871571	ref_mOTU_v2_1450	na	na	0.379071	0.842	0.68357	0	0.251447	0	0.251447	0
Xanthomonas_0	Xanthomonas campestris pv. campestris str. 8004	314566	314565	ref_mOTU_v2_0723	na	na	0.251976	0.885	0.681628	0	0.188562	0	0.188562	0
Bradyrhizobium_0	Bradyrhizobium sp. ORS278	114615	114615	ref_mOTU_v2_2310	na	na	0.258199	0.869	0.679693	0	0.178885	0.995	0.178885	0.997
Pyramidobacter_0	Pyramidobacter piscolens W5455	352165	352165	ref_mOTU_v2_4064	0.188004	0.518741	0.219265	0.996	0.676712	1	0.179605	0	0.179605	0.412
Mycoplasma_3	Mycoplasma agalactiae PG2	347258	347257	ref_mOTU_v2_1294	na	na	0.369274	0.842	0.676399	0	0.180907	0	0.180907	0
Caminibacter_0	Caminibacter mediatlanticus TB-2	391592	391592	ref_mOTU_v2_4138	na	na	0.271538	0.86	0.676112	0	0.111417	0	0.111417	0
Campylobacter_7	Campylobacter coli RM2228	306255	306254	ref_mOTU_v2_0724	na	na	0.303822	0.849	0.675284	0	0.219089	1	0.219089	1
Slackia_2	Slackia exigua ATCC 700122	649764	649764	ref_mOTU_v2_0397	na	na	0.218218	0.997	0.675104	1	0.111417	0.936	0.111417	0.934
Candidatus_Azobacteroides_0	Candidatus Azobacteroides pseudotrichonymphae genomovar. CFP2	511996	511995	ref_mOTU_v2_4384	na	na	0.410391	0.837	0.675018	0	0.22711	0	0.22711	0
Actinomyces_9	Actinomyces sp. oral taxon 848 str. F0332	649743	649743	ref_mOTU_v2_4705	na	na	0.353553	0.843	0.674857	0	0.23094	0	0.23094	0
Streptococcus_18	Streptococcus pneumoniae str. Canada MDR_19F	637988	637988	ref_mOTU_v2_0020	na	na	0.282843	0.854	0.673068	0	0.16	0.997	0.16	0.994
Leptotrichia_2	Leptotrichia goodfellowii F0264	596323	596323	ref_mOTU_v2_1456	na	na	0.268028	0.86	0.672769	0	0.185695	0	0.185695	0.996
Listeria_5	Listeria innocua Clip11262	272627	272626	ref_mOTU_v2_0049	na	na	0.301511	0.849	0.672769	0	0.2	0.994	0.2	0.991
Streptococcus_29	Streptococcus mitis B6	365659	365659	ref_mOTU_v2_0033	na	na	0.32686	0.846	0.67132	0	0.196116	0.992	0.196116	0.989
Lactobacillus_29	Lactobacillus gasseri 224-1	679196	679196	ref_mOTU_v2_0725	0.277821	0.523203	0.366679	0.841	0.670762	0	0.304256	1	0.304256	1
Desulfovibrio_1	Desulfovibrio vulgaris DP4	391775	391774	ref_mOTU_v2_1363	na	na	0.295656	0.85	0.67068	0	0.196116	0	0.196116	0
Lactobacillus_0	Lactobacillus jensenii 1153	440497	440497	unclassified	na	na	0.317526	0.847	0.670177	1	0.251447	0.165	0.251447	0.156
Collinsella_0	Collinsella intestinalis DSM 13280	521004	521003	ref_mOTU_v2_4400	0.820483	0.505112	0.225374	0.982	0.670084	1	0.174574	1	0.174574	1
Prevotella_30	Prevotella conceptionensis 9403948	1.19773e+06	1197728	ref_mOTU_v2_4554	na	na	0.219265	0.993	0.669286	1	0.185695	1	0.185695	1
Lactobacillus_1	Lactobacillus brevis ATCC 367	387344	387344	ref_mOTU_v2_0013	na	na	0.223607	0.985	0.668678	1	0.2	1	0.2	1
Haemophilus_7	Haemophilus ducreyi 35000HP	233412	233412	ref_mOTU_v2_3803	na	na	0.287678	0.852	0.668003	0	0.222834	0	0.222834	0.993
Actinomyces_0	Actinomyces georgiae DSM 6843	1.12094e+06	1120942	ref_mOTU_v2_0443	na	na	0.280976	0.853	0.66637	1	0.196116	0.991	0.196116	0.925
Streptococcus_22	Streptococcus intermedius JTH08	591365	591365	ref_mOTU_v2_0352	na	na	0.240563	0.911	0.666168	1	0.188982	1	0.188982	1
Lactobacillus_47	Lactobacillus curvatus CRL 705	1.07445e+06	1074451	ref_mOTU_v2_1698	na	na	0.239182	0.915	0.66568	1	0.185695	0.993	0.185695	0.996
Prevotella_39	Prevotella melaninogenica D18	575612	575612	ref_mOTU_v2_0686	na	na	0.405096	0.836	0.665039	0	0.255604	0.821	0.255604	0.835
Fusobacterium_15	Fusobacterium russii ATCC 25533	1.27831e+06	1278306	ref_mOTU_v2_2867	na	na	0.234146	0.955	0.663936	1	0.188982	0	0.188982	0
Streptococcus_23	Streptococcus bovis ATCC 700338	864570	864569	ref_mOTU_v2_0416	0.00506318	0.556866	0.261488	0.858	0.661537	0	0.156893	0.915	0.156893	0.903
Enterococcus_25	Enterococcus faecalis HH22	491075	491075	ref_mOTU_v2_0116	0.647562	0.510624	0.310087	0.846	0.661057	0	0.196116	1	0.196116	0.999
Eubacterium_28	Baumannia cicadellinicola str. Hc (Homalodisca coagulata)	374464	374463	ref_mOTU_v2_4094	na	na	0.419627	0.833	0.660688	0	0.265396	0	0.265396	0
Ureaplasma_3	Ureaplasma urealyticum serovar 9 str. ATCC 33175	550773	550773	ref_mOTU_v2_1415	na	na	0.408248	0.834	0.660491	0	0.23094	0	0.23094	0.999
Mycobacterium_0	Mycobacterium abscessus	36809.4	36809	ref_mOTU_v2_0019	na	na	0.245256	0.866	0.656372	0	0.141421	0.915	0.141421	0.913
Lactobacillus_16	Lactobacillus crispatus 214-1	679188	679188	ref_mOTU_v2_1063	na	na	0.46225	0.826	0.656114	0	0.333333	0	0.333333	0
Streptococcus_8	Streptococcus agalactiae H36B	342615	342615	ref_mOTU_v2_0366	na	na	0.367405	0.838	0.656066	0	0.247487	1	0.247487	1
Clostridium_23	Clostridium perfringens B str. ATCC 3626	451754	451754	ref_mOTU_v2_1117	0.228498	0.525425	0.33541	0.842	0.656043	0	0.212132	0	0.212132	0
Fusobacterium_12	Fusobacterium nucleatum subsp. animalis D11	556265	556264	ref_mOTU_v2_0776	0	0.657813	0.228665	0.952	0.65381	1	0.194029	1	0.194029	1
Enterococcus_4	Enterococcus faecalis ATCC 29200	525271	525271	ref_mOTU_v2_0116	0.647562	0.510624	0.26688	0.854	0.653618	0	0.19245	1	0.19245	0.999
Eubacterium_27	Lachnospiraceae bacterium 2_1_46FAA	742723	742723	ref_mOTU_v2_4878	na	na	0.377964	0.836	0.653027	0	0.187083	0	0.187083	1
Mycoplasma_5	Mycoplasma capricolum subsp. capricolum ATCC 27343	340047	340047	ref_mOTU_v2_0732	na	na	0.406663	0.832	0.652798	0	0.213498	0	0.213498	1
Clostridioides_4	Clostridium difficile BI1	699034	699034	ref_mOTU_v2_0051	na	na	0.248069	0.859	0.648707	0	0.156893	0	0.156893	0
Lactobacillus_41	Lactobacillus reuteri MM4-1A	548485	548485	ref_mOTU_v2_1076	0.143706	0.519658	0.210819	0.998	0.64667	1	0.188562	0.91	0.188562	0.893
Granulicatella_0	Granulicatella elegans ATCC 700633	626369	626369	ref_mOTU_v2_4634	na	na	0.242536	0.861	0.645884	1	0.188982	0.999	0.188982	1
Enterococcus_15	Enterococcus faecalis S613	699185	699185	ref_mOTU_v2_0116	0.647562	0.510624	0.26688	0.852	0.644314	0	0.19245	1	0.19245	0.999
Lactobacillus_67	Lactobacillus reuteri CF48-3A	525341	525341	ref_mOTU_v2_1076	0.143706	0.519658	0.210819	0.996	0.641976	1	0.174574	0	0.174574	0
Fusobacterium_18	Fusobacterium nucleatum subsp. vincentii 3_1_36A2	469605	469604	ref_mOTU_v2_0754	2.10699e-07	0.570805	0.210526	0.996	0.640735	1	0.178885	1	0.178885	1
Fusobacterium_8	Fusobacterium nucleatum subsp. animalis 3_1_33	469603	469603	ref_mOTU_v2_0776	0	0.657813	0.228665	0.874	0.640641	1	0.194029	1	0.194029	1
Lactococcus_2	Lactococcus lactis subsp. lactis Il1403	272624	272623	ref_mOTU_v2_0182	0.950552	0.481587	0.314485	0.841	0.639625	0	0.235339	0.999	0.235339	1
Coprobacillus_3	Coprobacillus sp. D6	556262	556262	ref_mOTU_v2_1401	0.502634	0.519269	0.252982	0.853	0.638628	0	0.16	0.999	0.16	0.907
Sulfurihydrogenibium_0	Sulfurihydrogenibium yellowstonense SS-5	432331	432331	ref_mOTU_v2_4241	na	na	0.312348	0.841	0.638521	0	0.156174	0	0.156174	0
Campylobacter_14	Campylobacter jejuni RM1221	195100	195099	ref_mOTU_v2_0332	na	na	0.222222	0.938	0.637552	0	0.11547	0.998	0.11547	0.998
Holdemanella_0	Eubacterium biforme DSM 3989	518638	518637	ref_mOTU_v2_4395	0.590408	0.510321	0.21693	0.974	0.636564	1	0.178885	1	0.178885	1
Sanguibacter_0	Sanguibacter keddieii DSM 10542	446470	446469	ref_mOTU_v2_4273	na	na	0.218218	0.971	0.635937	0	0.178885	0.999	0.178885	0.996
Granulicatella_1	Granulicatella adiacens ATCC 49175	638301	638301	ref_mOTU_v2_4659	0.0372819	0.563593	0.247537	0.855	0.6354	1	0.188982	0.998	0.188982	1
Paenibacillus_2	Paenibacillus sp. HGF5	908341	908341	ref_mOTU_v2_0867	na	na	0.367423	0.832	0.633718	0	0.254558	0	0.254558	0
Lactobacillus_64	Lactobacillus salivarius CECT 5713	712961	712961	ref_mOTU_v2_0125	0.00114247	0.553035	0.333333	0.837	0.633698	0	0.23094	1	0.23094	1
Helicobacter_2	Helicobacter pylori 98-10	544405	544405	ref_mOTU_v2_0110	na	na	0.252538	0.852	0.633225	0	0.188982	0	0.188982	0
Parvimonas_0	Parvimonas micra ATCC 33270	411465	411465	unclassified	na	na	0.21693	0.963	0.631497	1	0.174574	1	0.174574	1
unclassified_Clostridiales_1	butyrate-producing bacterium SM4/1	245012	245012	ref_mOTU_v2_1380	0.564383	0.516234	0.315584	0.839	0.631267	0	0.218643	0	0.218643	0
Fusobacterium_3	Fusobacterium necrophorum D12	556264	556263	ref_mOTU_v2_0359	na	na	0.216295	0.97	0.630553	1	0.188562	1	0.188562	1
Helicobacter_4	Helicobacter pylori 52	684950	684950	ref_mOTU_v2_0110	na	na	0.278243	0.845	0.628837	0	0.215526	1	0.215526	0.999
Streptococcus_60	Streptococcus dysgalactiae subsp. dysgalactiae ATCC 27957	663952	663952	ref_mOTU_v2_0006	na	na	0.269953	0.847	0.627109	1	0.219089	1	0.219089	0.999
Oenococcus_0	Oenococcus oeni AWRIB429	655225	655225	ref_mOTU_v2_0504	na	na	0.330719	0.836	0.626776	0	0.278524	1	0.278524	1
Fusobacterium_19	Fusobacterium sp. 4_8	469607	469607	ref_mOTU_v2_0776	0	0.657813	0.231125	0.861	0.626695	1	0.19245	0	0.19245	1
Gemella_3	Gemella haemolysans ATCC 10379	546270	546270	ref_mOTU_v2_4468	na	na	0.240563	0.855	0.625636	1	0.188982	1	0.188982	1
Anaerococcus_4	Anaerococcus prevotii DSM 20548	525920	525919	ref_mOTU_v2_4433	na	na	0.224961	0.867	0.625607	1	0.182574	1	0.182574	1
Syntrophothermus_0	Syntrophothermus lipocalidus DSM 12680	643648	643648	ref_mOTU_v2_4680	na	na	0.294628	0.841	0.625551	0	0.176777	0	0.176777	0
Enterococcus_26	Enterococcus faecalis AR01/DG	565652	565651	ref_mOTU_v2_0116	0.647562	0.510624	0.314309	0.838	0.624923	0	0.251447	1	0.251447	1
Acinetobacter_0	Acinetobacter lwoffii SH145	575588	575588	ref_mOTU_v2_0255	na	na	0.240563	0.854	0.623338	0	0.166812	0	0.166812	0.992
Sphingopyxis_0	Sphingopyxis alaskensis RB2256	317655	317655	ref_mOTU_v2_3981	na	na	0.242536	0.853	0.622305	0	0.0970143	0.914	0.0970143	0.908
Solobacterium_1	Solobacterium moorei F0204	706433	706433	ref_mOTU_v2_0531	1.41629e-10	0.639892	0.231125	0.859	0.621655	1	0.179605	0.999	0.179605	0.999
Clostridioides_7	Clostridium difficile ATCC 43255	499175	499175	ref_mOTU_v2_0051	na	na	0.253185	0.848	0.620074	0	0.182574	1	0.182574	0.999
Synechococcus_0	'Synechococcus sp. JA-2-3B''a(2-13)'	321332	321332	ref_mOTU_v2_3998	na	na	0.208013	0.987	0.619683	0	0.12	0	0.12	0
Clostridium_6	Clostridium botulinum C str. Eklund	445338	445337	ref_mOTU_v2_1192	na	na	0.300123	0.838	0.617498	0	0.274398	1	0.278524	1
Bradyrhizobium_2	Bradyrhizobium japonicum USDA 110	224912	224911	ref_mOTU_v2_0163	na	na	0.251976	0.848	0.616672	0	0.188562	0.988	0.188562	0.993
Lactobacillus_78	Lactobacillus fermentum ATCC 14931	525325	525325	ref_mOTU_v2_1050	0.643481	0.503891	0.20702	0.987	0.615527	1	0.154919	0	0.154919	0
Citrobacter_5	Citrobacter rodentium ICC168	637910	637910	ref_mOTU_v2_0044	na	na	0.211702	0.97	0.611136	0	0.15	0.989	0.15	0.923
Oribacterium_0	Oribacterium sp. oral taxon 108 str. F0425	904296	904296	ref_mOTU_v2_1508	na	na	0.347498	0.826	0.61067	0	0.192305	0	0.192305	1
Finegoldia_0	Finegoldia magna ATCC 53516	525282	525282	ref_mOTU_v2_4423	na	na	0.337963	0.829	0.610205	0	0.243709	0	0.243709	0.994
Fusobacterium_2	Fusobacterium nucleatum subsp. vincentii 4_1_13	469606	469606	ref_mOTU_v2_0754	2.10699e-07	0.570805	0.222566	0.86	0.609722	1	0.194029	1	0.194029	1
Lactobacillus_44	Lactobacillus acidophilus NCFM	272621	272621	ref_mOTU_v2_0862	na	na	0.205738	0.982	0.608171	1	0.170561	1	0.170561	0.999
Neisseria_14	Neisseria meningitidis ATCC 13091	862513	862513	ref_mOTU_v2_0262	na	na	0.254514	0.845	0.607904	0	0.183533	0.638	0.183533	0.974
Rhodopseudomonas_0	Rhodopseudomonas palustris HaA2	316058	316058	ref_mOTU_v2_3972	na	na	0.231455	0.853	0.606742	0	0.12792	0.994	0.12792	0.991
Desulfomicrobium_0	Desulfomicrobium baculatum DSM 4028	525898	525897	ref_mOTU_v2_4428	na	na	0.261488	0.843	0.605095	0	0.156893	0	0.156893	0
Collinsella_1	Collinsella stercoris DSM 13279	445976	445975	ref_mOTU_v2_4269	na	na	0.225374	0.855	0.603594	1	0.174574	0.998	0.174574	1
Prevotella_10	Prevotella bivia JCVIHMP010	553171	553171	ref_mOTU_v2_0999	na	na	0.456435	0.733	0.602828	0	0.288231	0	0.288231	0
Peptoniphilus_2	Peptoniphilus harei ACS-146-V-Sch2b	908338	908338	ref_mOTU_v2_5134	na	na	0.228218	0.853	0.601676	1	0.188982	1	0.188982	1
Caldicellulosiruptor_0	Enterococcus saccharolyticus DSM8903	351628	351627	ref_mOTU_v2_0803	na	na	0.208514	0.97	0.601672	1	0.2	0.995	0.2	0.994
Salmonella_11	Salmonella enterica subsp. enterica serovar Javiana str. GA_MM04042433	454168	454167	ref_mOTU_v2_0039	na	na	0.205196	0.98	0.601644	0	0.141421	0.994	0.141421	0.994
Enterobacter_4	Enterobacter hormaechei ATCC 49162	888063	888063	ref_mOTU_v2_0265	0.967098	0.5034	0.438357	0.735	0.599751	0	0.335659	0	0.335659	0
Dialister_1	Dialister succinatiphilus YIT 11850	742743	742743	ref_mOTU_v2_4885	0.938023	0.502028	0.20025	0.985	0.59844	1	0.156893	0.408	0.156893	0.613
Lactobacillus_8	Lactobacillus johnsonii FI9785	633699	633699	ref_mOTU_v2_1143	na	na	0.259238	0.842	0.597896	0	0.179605	0	0.179605	0
Salmonella_5	Salmonella enterica subsp. enterica serovar Dublin str. CT_02021853	439852	439851	ref_mOTU_v2_0039	na	na	0.205196	0.977	0.597048	0	0.141421	0.989	0.141421	0.993
Clostridium_37	Clostridium perfringens E str. JGS1987	451756	451755	ref_mOTU_v2_1117	0.228498	0.525425	0.330289	0.821	0.595229	0	0.208893	1	0.208893	1
Helicobacter_3	Helicobacter pylori 83	585538	585538	ref_mOTU_v2_0110	na	na	0.326599	0.824	0.594121	0	0.206559	0	0.206559	1
Dichelobacter_0	Dichelobacter nodosus VCS1703A	246195	246195	ref_mOTU_v2_3826	na	na	0.379628	0.749	0.590735	0	0.233333	0	0.236643	0
Gemella_1	Gemella morbillorum M424	562982	562982	ref_mOTU_v2_4513	0	0.696036	0.282843	0.834	0.589268	1	0.222834	1	0.222834	1
Thiobacillus_0	Thiobacillus denitrificans ATCC 25259	292416	292415	ref_mOTU_v2_3905	na	na	0.213201	0.863	0.588824	0	0.0852803	0	0.0852803	0
Actinomyces_10	Actinomyces odontolyticus F0309	649742	649742	ref_mOTU_v2_0375	na	na	0.257172	0.84	0.588236	0	0.19245	1	0.19245	1
Turicibacter_0	Turicibacter sp. PC909	702450	702450	ref_mOTU_v2_1493	0.0617132	0.532115	0.271163	0.837	0.588148	0	0.171499	0	0.171499	0
Leuconostoc_0	Leuconostoc argentinum KCTC 3773	886872	886872	ref_mOTU_v2_0929	na	na	0.196589	0.984	0.587348	1	0.156893	1	0.156893	0.994
Eubacterium_18	Lachnospiraceae bacterium 4_1_37FAA	552395	552395	ref_mOTU_v2_0303	0.208992	0.528127	0.261488	0.839	0.586913	0	0.156893	0	0.156893	0.992
Salmonella_4	Salmonella enterica subsp. enterica serovar Hadar str. RI_05P066	465516	465516	ref_mOTU_v2_0039	na	na	0.205196	0.958	0.58691	0	0.141421	0.994	0.141421	0.994
Fusobacterium_21	Fusobacterium nucleatum subsp. vincentii 3_1_27	469603	469602	ref_mOTU_v2_0754	2.10699e-07	0.570805	0.222566	0.851	0.586666	1	0.194029	1	0.194029	1
Salmonella_6	Salmonella enterica subsp. enterica serovar Tennessee str. CDC07-0191	573395	573395	ref_mOTU_v2_0039	na	na	0.205196	0.946	0.585803	0	0.141421	0.992	0.141421	0.988
Cyanothece_0	Cyanothece sp. CCY0110	391612	391612	ref_mOTU_v2_4146	na	na	0.197386	0.979	0.584876	0	0.130931	0	0.130931	0
Pseudomonas_28	Pseudomonas syringae pv. tomato K40	673189	673189	ref_mOTU_v2_0334	na	na	0.210819	0.864	0.583335	0	0.183533	0	0.183533	0
Chlorobaculum_1	Chlorobaculum parvum NCIB 8327	517418	517417	ref_mOTU_v2_4391	na	na	0.306186	0.819	0.582597	0	0.122474	0	0.122474	0
Desulfovibrio_8	'Desulfovibrio vulgaris str. ''Miyazaki F'''	883.4	883	ref_mOTU_v2_5082	na	na	0.253185	0.839	0.58206	0	0.182574	0	0.182574	0
Xenorhabdus_1	Xenorhabdus nematophila ATCC 19061	406817	406817	ref_mOTU_v2_1374	na	na	0.222566	0.849	0.580981	0	0.141421	0	0.141421	0
Streptococcus_21	Streptococcus mitis SK1073	1.00845e+06	1008452	NA	na	na	0.236433	0.844	0.580559	0	0.125109	0.917	0.125109	0.92
Citromicrobium_0	Citromicrobium bathyomarinum JL354	685035	685035	ref_mOTU_v2_4794	na	na	0.255377	0.838	0.580537	0	0.125109	0.995	0.125109	0.918
Cellulosimicrobium_0	Cellulosimicrobium cellulans J36	935839	935839	ref_mOTU_v2_5201	na	na	0.188562	0.999	0.580139	1	0.15396	1	0.15396	1
Eubacterium_41	unidentified eubacterium SCB49	50743.3	50743	NA	na	na	0.216506	0.853	0.579856	0	0.122474	0	0.122474	0
Peptostreptococcus_2	Peptostreptococcus anaerobius DSM 2949	1.12295e+06	1035196	ref_mOTU_v2_0148	0.000457687	0.553084	0.191346	0.99	0.578001	1	0.15396	1	0.15396	1
Salmonella_0	Salmonella enterica subsp. enterica serovar Weltevreden str. HI_N05-537	465518	465518	ref_mOTU_v2_0039	na	na	0.205196	0.884	0.577712	0	0.141421	0.995	0.141421	0.993
Eubacterium_11	Eubacterium brachy ATCC 33089	1.32181e+06	1321814	ref_mOTU_v2_3045	na	na	0.196589	0.975	0.576418	1	0.15396	1	0.15396	1
Pseudomonas_14	Pseudomonas syringae pv. tomato NCPPB 1108	673265	673265	ref_mOTU_v2_0334	na	na	0.210819	0.86	0.575995	0	0.183533	0	0.183533	0
Fusobacterium_13	Fusobacterium nucleatum subsp. animalis 7_1	457405	457405	ref_mOTU_v2_0776	0	0.657813	0.222566	0.848	0.575617	1	0.194029	1	0.194029	1
Paenarthrobacter_0	Arthrobacter aurescens TC1	290340	290340	unclassified	na	na	0.281718	0.829	0.575423	0	0.183533	0.993	0.183533	0.992
Clostridium_16	Clostridium perfringens D str. JGS1721	488538	488537	ref_mOTU_v2_1117	0.228498	0.525425	0.325396	0.79	0.573443	0	0.205798	0	0.205798	0
Enterococcus_10	Enterococcus faecalis PC1.1	791166	791166	ref_mOTU_v2_0116	0.647562	0.510624	0.298881	0.814	0.57216	0	0.215526	0.998	0.215526	1
Lactococcus_0	Lactococcus lactis subsp. lactis KF147	684738	684738	ref_mOTU_v2_0182	0.950552	0.481587	0.240772	0.84	0.571416	0	0.166812	0	0.166812	0.991
Sphingomonas_1	Sphingomonas wittichii RW1	392499	392499	ref_mOTU_v2_1070	na	na	0.308607	0.803	0.571053	0	0.134164	0.992	0.134164	0.998
Streptococcus_27	Streptococcus equi subsp. equi 4047	553482	553482	ref_mOTU_v2_0218	na	na	0.433289	0.709	0.569225	0	0.259973	1	0.259973	1
Weissella_2	Weissella cibaria KACC 11862	911104	911104	ref_mOTU_v2_5141	na	na	0.187317	0.995	0.568923	1	0.163299	0	0.163299	0
Lactobacillus_69	Lactobacillus delbrueckii subsp. bulgaricus PB2003/044-T3-4	784613	784613	ref_mOTU_v2_0181	na	na	0.275241	0.828	0.568074	0	0.182574	0	0.182574	0
Anaerococcus_2	Anaerococcus vaginalis ATCC 51170	655811	655811	ref_mOTU_v2_0429	5.85811e-07	0.578618	0.19245	0.977	0.567137	1	0.146059	1	0.146059	0.998
Ureaplasma_0	Ureaplasma parvum serovar 1 str. ATCC 27813	515609	515608	ref_mOTU_v2_1322	na	na	0.366679	0.729	0.566412	1	0.264575	0	0.264575	0
Weissella_0	Weissella confusa LBAE C39-2	1.12713e+06	1127131	ref_mOTU_v2_2240	na	na	0.19245	0.969	0.559977	1	0.15396	0.999	0.15396	1
Clostridioides_5	Clostridium difficile M120	699036	699035	ref_mOTU_v2_0051	na	na	0.248069	0.834	0.559775	0	0.156893	0	0.156893	0
Fusobacterium_14	Fusobacterium gonidiaformans 3-1-5R	469606	469605	ref_mOTU_v2_1404	0.00210073	0.530221	0.250313	0.833	0.559708	1	0.218218	0	0.218218	0.18
Helicobacter_12	Helicobacter pylori B8	693745	693745	ref_mOTU_v2_0111	na	na	0.243975	0.836	0.559686	0	0.188982	0	0.188982	0
Helicobacter_7	Helicobacter pylori 35A	585536	585535	ref_mOTU_v2_0110	na	na	0.278243	0.814	0.557287	0	0.215526	1	0.215526	1
Olsenella_0	Olsenella uli DSM 7084	633147	633147	ref_mOTU_v2_0742	na	na	0.186501	0.985	0.556819	1	0.15396	1	0.15396	0.999
Streptococcus_37	Streptococcus parasanguinis ATCC 15912	760570	760570	ref_mOTU_v2_0144	0.371857	0.471066	0.212132	0.85	0.556373	0	0.12	0.963	0.12	0.963
Campylobacter_6	Campylobacter sp. 10_1_50	665939	665939	ref_mOTU_v2_0927	na	na	0.223957	0.842	0.555914	0	0.148556	0	0.148556	0
Lactobacillus_37	Lactobacillus acidophilus ATCC 4796	525306	525306	ref_mOTU_v2_0862	na	na	0.181902	0.993	0.55477	1	0.15	1	0.15	0.999
Beutenbergia_0	Beutenbergia cavernae DSM 12333	471854	471853	ref_mOTU_v2_4317	na	na	0.20226	0.86	0.553891	0	0.134164	0	0.134164	0
Neisseria_2	Neisseria meningitidis MC58	122587	122586	ref_mOTU_v2_0262	na	na	0.184637	0.983	0.553688	0	0.12792	0	0.12792	0.911
Actinobacillus_3	Actinobacillus pleuropneumoniae serovar 2 str. S1536	871925	871925	ref_mOTU_v2_0851	na	na	0.212132	0.849	0.553467	0	0.12	0.948	0.12	0.959
Pseudarthrobacter_0	Arthrobacter chlorophenolicus A6	452864	452863	ref_mOTU_v2_4282	na	na	0.296174	0.755	0.552749	0	0.194029	0.996	0.194029	0.918
Streptococcus_30	Streptococcus mitis ATCC 6249	864567	864567	ref_mOTU_v2_5026	na	na	0.266667	0.82	0.551975	0	0.16	0.918	0.16	0.926
Lactobacillus_12	Lactobacillus helveticus DSM 20075	585520	585520	ref_mOTU_v2_0861	na	na	0.181902	0.989	0.551336	1	0.15	1	0.15	1
Streptococcus_50	Streptococcus sp. M143	563037	563037	ref_mOTU_v2_1016	na	na	0.27735	0.808	0.550562	0	0.156893	0.893	0.156893	0.919
Bifidobacterium_21	Bifidobacterium breve DSM 20213 = JCM 1192	518634	518634	unclassified	na	na	0.227921	0.839	0.550479	0	0.11547	0	0.11547	0
Lactobacillus_51	Lactobacillus amylovorus GRL 1112	695560	695560	ref_mOTU_v2_1171	na	na	0.196589	0.863	0.548408	1	0.15396	1	0.15396	0.996
Helicobacter_10	Helicobacter acinonychis str. Sheeba	382638	382638	ref_mOTU_v2_4110	na	na	0.278243	0.798	0.548302	0	0.215526	1	0.215526	1
Campylobacter_18	Campylobacter hyointestinalis subsp. hyointestinalis LMG 9260	1.03175e+06	1031746	ref_mOTU_v2_5148	na	na	0.213201	0.847	0.547865	1	0.122474	0.919	0.122474	0.932
Thermosinus_0	Thermosinus carboxydivorans Nor1	401527	401526	ref_mOTU_v2_4188	na	na	0.240008	0.833	0.54761	0	0.179605	0	0.179605	0
Flavonifractor_0	Flavonifractor plautii ATCC 29863	411475	411475	ref_mOTU_v2_1377	7.83515e-05	0.623482	0.188562	0.967	0.54622	1	0.151186	1	0.151186	0.994
Neisseria_15	Neisseria polysaccharea ATCC 43768	546267	546267	ref_mOTU_v2_4465	na	na	0.206559	0.852	0.54587	0	0.156893	0	0.156893	0.925
Actinomyces_11	Actinomyces graevenitzii C83	435830	435830	ref_mOTU_v2_1056	na	na	0.27735	0.794	0.5454	1	0.23094	1	0.23094	0.997
Enterococcus_43	Enterococcus hirae ATCC 9790	768486	768486	ref_mOTU_v2_0654	0.628581	0.503734	0.190693	0.878	0.54486	1	0.163299	1	0.163299	0.99
Eubacterium_22	Eubacterium sp. 3_1_31	457402	457402	ref_mOTU_v2_1395	0.909297	0.504043	0.234888	0.834	0.544259	0	0.148556	0	0.148556	0
Lactobacillus_34	Lactobacillus vaginalis ATCC 49540	525366	1423814	ref_mOTU_v2_3392	na	na	0.188562	0.951	0.543843	1	0.113389	0.349	0.113389	0.337
Enterococcus_2	Enterococcus casseliflavus EC10	565654	565654	ref_mOTU_v2_0674	na	na	0.209657	0.848	0.542769	0	0.151186	0.912	0.151186	0.923
Chlorobaculum_0	Chlorobium tepidum TLS	194440	194439	ref_mOTU_v2_3740	na	na	0.3	0.731	0.541661	0	0.12	0	0.12	0
Bifidobacterium_30	Bifidobacterium longum subsp. longum 44B	1.16174e+06	1161743	ref_mOTU_v2_0150	0.0866782	0.438769	0.222222	0.839	0.54154	0	0.11767	0	0.11767	0
Dethiosulfovibrio_0	Dethiosulfovibrio peptidovorans DSM 11002	469381	469381	unclassified	na	na	0.340777	0.713	0.540873	0	0.215526	0	0.215526	0.716
Lactobacillus_71	Lactobacillus rhamnosus LMS2-1	525361	525361	ref_mOTU_v2_0048	na	na	0.182574	0.975	0.539803	1	0.154919	0.999	0.154919	0.998
Staphylococcus_24	Staphylococcus epidermidis W23144	525376	525376	ref_mOTU_v2_0007	na	na	0.218218	0.84	0.538889	0	0.163299	0.995	0.163299	0.994
Lactobacillus_6	Lactobacillus sakei subsp. sakei 23K	314315	314315	ref_mOTU_v2_0992	na	na	0.182574	0.974	0.538674	1	0.16	0.15	0.16	0.158
Lactobacillus_42	Lactobacillus casei ATCC 334	321967	321967	ref_mOTU_v2_0226	0.256973	0.46349	0.176777	0.99	0.538036	1	0.15	0.999	0.15	1
Fusobacterium_22	Fusobacterium ulcerans ATCC 49185	469617	469617	ref_mOTU_v2_1396	0.175566	0.521151	0.173205	0.994	0.536139	1	0.160357	1	0.160357	0.999
Dialister_0	Dialister invisus DSM 15470	592028	592028	ref_mOTU_v2_4598	0.502058	0.509647	0.188562	0.874	0.534928	1	0.148556	0.658	0.148556	0.674
Bacillus_33	Bacillus smithii 7_3_47FAA	665952	665952	ref_mOTU_v2_4737	na	na	0.188982	0.87	0.534917	0	0.160357	0.907	0.160357	0.921
Prevotella_37	Prevotella oralis ATCC 33269	873533	873533	ref_mOTU_v2_0277	na	na	0.223607	0.836	0.53485	1	0.125109	0	0.125109	0
Acinetobacter_6	Acinetobacter radioresistens SH164	575589	575589	ref_mOTU_v2_0819	na	na	0.195646	0.855	0.531912	0	0.130931	0	0.130931	0.914
Bifidobacterium_6	Bifidobacterium catenulatum DSM 16992 = JCM 1194	566552	1686	ref_mOTU_v2_0633	0.328985	0.463842	0.243432	0.816	0.530146	0	0.11767	0	0.11767	0
Prevotella_4	Prevotella sp. oral taxon 299 str. F0039	575614	575614	ref_mOTU_v2_0519	na	na	0.542105	0.616	0.529888	0	0.371868	1	0.371868	1
Lactobacillus_35	Lactobacillus casei casei BL23	543734	543734	ref_mOTU_v2_0226	0.256973	0.46349	0.176777	0.979	0.529339	1	0.15	0.999	0.15	0.998
Eubacterium_5	Flavobacteria bacterium MS024-2A	487796	487796	ref_mOTU_v2_4349	na	na	0.227429	0.83	0.528796	0	0.111417	0.995	0.111417	0.992
Succinivibrio_0	Succinivibrio dextrinosolvens H5	1.41068e+06	1410676	ref_mOTU_v2_3344	na	na	0.237826	0.818	0.528009	1	0.15396	0.342	0.15396	0.419
Helicobacter_14	Helicobacter pylori 26695	85962.5	85962	ref_mOTU_v2_0111	na	na	0.182574	0.903	0.527671	1	0.154919	1	0.154919	1
Clostridioides_8	Clostridium difficile CF5	699036	699036	ref_mOTU_v2_0051	na	na	0.248069	0.8	0.527165	0	0.156893	0	0.156893	0
Corynebacterium_18	Corynebacterium urealyticum DSM 7109	504474	504474	ref_mOTU_v2_0960	na	na	0.217571	0.836	0.525399	0	0.15396	0	0.15396	0.918
unclassified_Clostridiales_2	butyrate-producing bacterium SS3/4	245014	245014	ref_mOTU_v2_3825	0.267546	0.475158	0.20739	0.844	0.525054	0	0.141421	0	0.141421	0
Neisseria_5	Neisseria sp. oral taxon 014 str. F0314	641149	641149	ref_mOTU_v2_4672	na	na	0.181568	0.891	0.524147	0	0.130931	0	0.130931	0
Streptococcus_24	Streptococcus agalactiae A909	205921	205921	ref_mOTU_v2_0366	na	na	0.224961	0.829	0.521728	1	0.185695	1	0.185695	0.994
Pediococcus_0	Pediococcus pentosaceus ATCC 25745	278197	278197	ref_mOTU_v2_0577	na	na	0.196589	0.849	0.520788	1	0.15396	0.162	0.15396	0.168
Streptococcus_5	Streptococcus pneumoniae TCH8431/19A	525381	525381	ref_mOTU_v2_0020	na	na	0.236433	0.811	0.519554	0	0.125109	0.917	0.125109	0.893
Bifidobacterium_18	Bifidobacterium dentium ATCC 27679	871562	871562	ref_mOTU_v2_0631	0.400666	0.519178	0.188608	0.857	0.518542	0	0.0852803	0	0.0852803	0
Basfia_0	Mannheimia succiniciproducens MBEL55E	221988	221988	ref_mOTU_v2_3786	na	na	0.205738	0.842	0.514323	0	0.174574	0.994	0.174574	0.993
Porphyromonas_1	Porphyromonas gingivalis ATCC 33277	431947	431947	ref_mOTU_v2_0126	na	na	0.489979	0.603	0.514221	0	0.333333	0	0.333333	0
Enterococcus_31	Enterococcus faecalis TX0104	491074	491074	ref_mOTU_v2_0116	0.647562	0.510624	0.167705	0.996	0.513686	1	0.15	1	0.15	0.999
Polaribacter_0	Polaribacter sp. MED152	313599	313598	ref_mOTU_v2_3937	na	na	0.237171	0.789	0.513586	0	0.178885	0.819	0.137649	0.831
Comamonas_0	Comamonas testosteroni S44	563045	563045	ref_mOTU_v2_0100	na	na	0.187867	0.856	0.512989	0	0.10328	0	0.10328	0.898
Lactobacillus_38	Lactobacillus reuteri F275, JCM 1112	557433	1598	ref_mOTU_v2_1076	0.143706	0.519658	0.166924	0.997	0.512765	1	0.141421	0	0.141421	0
Actinomyces_12	Actinomyces coleocanis DSM 15436	525245	525245	ref_mOTU_v2_4418	na	na	0.306186	0.699	0.512438	0	0.212132	0	0.212132	0.909
Collinsella_2	Collinsella aerofaciens ATCC 25986	411904	411903	ref_mOTU_v2_1383	0.93424	0.498142	0.172062	0.974	0.511716	1	0.137649	0.999	0.137649	1
Aggregatibacter_1	Aggregatibacter actinomycetemcomitans D11S-1	668336	668336	ref_mOTU_v2_0147	na	na	0.202289	0.842	0.510539	0	0.166812	0	0.166812	0.991
Enterococcus_16	Enterococcus faecalis TX1322	525278	525278	ref_mOTU_v2_0116	0.647562	0.510624	0.167705	0.993	0.509394	1	0.15	1	0.15	0.998
Rothia_0	Rothia dentocariosa M567	563032	563032	ref_mOTU_v2_1446	na	na	0.240008	0.748	0.507127	0	0.179605	0	0.179605	0.899
Lactobacillus_25	Lactobacillus paracasei subsp. paracasei 8700:2	537974	537973	ref_mOTU_v2_0226	0.256973	0.46349	0.166667	0.996	0.506813	1	0.145521	1	0.145521	0.999
Ureaplasma_2	Ureaplasma urealyticum serovar 8 str. ATCC 27618	626095	626095	ref_mOTU_v2_1415	na	na	0.373408	0.62	0.506736	1	0.264575	0	0.264575	0
Roseobacter_0	Roseobacter sp. AzwK-3b	351016	351016	ref_mOTU_v2_4060	na	na	0.180907	0.858	0.504821	0	0.12	0	0.12	0
Nitrobacter_0	Nitrobacter hamburgensis X14	323098	323097	ref_mOTU_v2_4002	na	na	0.247436	0.73	0.503332	0	0.130931	0.836	0.130931	0.848
Borreliella_0	Borrelia burgdorferi 80a	498736	498736	ref_mOTU_v2_1061	na	na	0.383761	0.61	0.502093	0	0.228571	0	0.228571	0
Gemella_0	Gemella sanguinis ATCC700632	1.40844e+06	1408440	ref_mOTU_v2_1151	na	na	0.191346	0.847	0.501382	1	0.163299	1	0.163299	0.995
Streptomyces_1	Streptomyces albus J1074	457425	457425	ref_mOTU_v2_0647	na	na	0.201008	0.84	0.500322	0	0.130931	0.918	0.130931	0.91
Zymomonas_0	Zymomonas mobilis subsp. mobilis ATCC 10988	555218	555217	ref_mOTU_v2_0749	na	na	0.302372	0.682	0.500114	0	0.16	0.967	0.16	0.982
Actinomyces_7	Actinomyces massiliensis F0489	1.12572e+06	1125718	ref_mOTU_v2_0548	na	na	0.25	0.719	0.49848	0	0.2	0	0.2	0
Lactobacillus_45	Lactobacillus salivarius HO66, ATCC 11741	525364	1624	ref_mOTU_v2_0125	0.00114247	0.553035	0.166924	0.981	0.498423	1	0.141421	1	0.141421	1
Enterococcus_1	Enterococcus faecalis TX2134	749518	749518	ref_mOTU_v2_0116	0.647562	0.510624	0.162698	0.998	0.498354	1	0.15	1	0.15	1
Dictyoglomus_0	Dictyoglomus thermophilum H-6-12	309799	309799	ref_mOTU_v2_3927	na	na	0.231455	0.743	0.498151	0	0.111417	0	0.111417	0
Neisseria_9	Neisseria meningitidis 8013	604162	604162	ref_mOTU_v2_0262	na	na	0.188982	0.848	0.498048	0	0.12792	0	0.12792	0.91
Cupriavidus_1	Ralstonia eutropha H16	381667	381666	ref_mOTU_v2_0188	na	na	0.181902	0.853	0.496562	0	0.10328	0	0.10328	0.92
Acidobacterium_0	Acidobacterium capsulatum ATCC 51196	240015	240015	ref_mOTU_v2_3812	na	na	0.188982	0.847	0.494542	0	0.0755929	0	0.0755929	0
Lactobacillus_46	Lactobacillus crispatus 125-2-CHN	575595	575595	ref_mOTU_v2_1063	na	na	0.171499	0.87	0.493982	1	0.145521	1	0.145521	1
Nocardiopsis_0	Nocardiopsis dassonvillei subsp. dassonvillei DSM 43111	446469	446468	ref_mOTU_v2_0700	na	na	0.207514	0.832	0.49343	0	0.137649	0	0.137649	0.922
Lactobacillus_68	Lactobacillus pentosus KCA1	1.13618e+06	1136177	ref_mOTU_v2_0589	na	na	0.166667	0.978	0.491903	1	0.134164	0.995	0.134164	0.992
Desulfovibrio_9	Desulfovibrio desulfuricans subsp. desulfuricans str. ATCC 27774	525146	525146	ref_mOTU_v2_4417	na	na	0.196116	0.84	0.491179	0	0.12	0	0.12	0
Lactobacillus_74	Lactobacillus salivarius salivarius UCC118	362948	362948	ref_mOTU_v2_0125	0.00114247	0.553035	0.166924	0.972	0.490596	1	0.141421	1	0.141421	0.999
Lactobacillus_49	Lactobacillus helveticus DPC 4571	405567	405566	ref_mOTU_v2_0861	na	na	0.162698	0.992	0.490556	1	0.12792	1	0.12792	1
Cellulomonas_0	Cellulomonas flavigena DSM 20109	446467	446466	ref_mOTU_v2_4272	na	na	0.276026	0.69	0.489212	0	0.134164	0	0.134164	0
Streptococcus_36	Streptococcus gallolyticus subsp. gallolyticus TX20005	545774	545774	ref_mOTU_v2_0416	0.00506318	0.556866	0.189737	0.843	0.488919	0	0.12	0	0.12	0
Acholeplasma_0	Acholeplasma laidlawii PG-8A	441768	441768	ref_mOTU_v2_4250	na	na	0.405096	0.59	0.488451	0	0.259554	0.991	0.259554	0.991
Holdemania_1	Holdemania filiformis VPI J1-31B-1, DSM 12042	545696	61171	ref_mOTU_v2_4459	0.938023	0.493134	0.162221	0.996	0.488056	1	0.137649	0.999	0.137649	1
Campylobacter_23	Campylobacter gracilis RM3268	553220	553220	ref_mOTU_v2_4489	na	na	0.240563	0.716	0.487101	1	0.151186	0	0.151186	0
Lactobacillus_70	Lactobacillus ultunensis DSM 16047	525365	525365	ref_mOTU_v2_4425	na	na	0.162221	0.995	0.486931	1	0.145521	1	0.145521	1
Acidovorax_4	Acidovorax sp. JS42	232722	232721	ref_mOTU_v2_1300	na	na	0.190885	0.841	0.484693	0	0.137649	0	0.137649	0.92
Caldanaerobacter_0	Carboxydibrachium pacificum DSM 12653	391606	391606	ref_mOTU_v2_1122	na	na	0.191663	0.84	0.483638	0	0.101419	0	0.101419	0
Polaromonas_1	Polaromonas sp. JS666	296591	296591	ref_mOTU_v2_3915	na	na	0.20226	0.832	0.482757	0	0.12792	0	0.12792	0
Chromobacterium_0	Chromobacterium violaceum ATCC 12472	243365	243365	ref_mOTU_v2_3820	na	na	0.270369	0.687	0.481684	0	0.2	0	0.2	0.996
Enterococcus_44	Enterococcus sp. 7L76	657310	657310	ref_mOTU_v2_0116	0.647562	0.510624	0.162698	0.976	0.479016	1	0.145521	1	0.145521	1
Azotobacter_0	Azotobacter vinelandii DJ	322710	322710	ref_mOTU_v2_0986	na	na	0.194461	0.836	0.478979	0	0.145521	0.99	0.145521	0.902
Fusobacterium_23	Fusobacterium nucleatum subsp. animalis ATCC 51191	997347	997347	ref_mOTU_v2_0776	0	0.657813	0.42521	0.538	0.477492	0	0.318198	0.753	0.318198	0.731
Fusobacterium_10	Fusobacterium periodonticum ATCC 33693	546275	546275	ref_mOTU_v2_1402	na	na	0.281284	0.629	0.475753	0	0.202837	0	0.202837	0
Faecalitalea_0	Eubacterium cylindroides T2-87	717960	717960	ref_mOTU_v2_1470	0.528281	0.513295	0.169031	0.857	0.473733	1	0.146059	0.995	0.146059	0.999
Staphylococcus_8	Staphylococcus carnosus subsp. carnosus TM300	396513	396513	ref_mOTU_v2_4169	na	na	0.179284	0.845	0.47315	0	0.134164	0	0.134164	0
Lachnoclostridium_10	Clostridium cf. saccharolyticum K10	717608	717608	ref_mOTU_v2_1380	0.564383	0.516234	0.20739	0.808	0.472915	0	0.143684	0	0.143684	0
Lactobacillus_3	Lactobacillus paracasei subsp. paracasei ATCC 25302	525337	525337	ref_mOTU_v2_0226	0.256973	0.46349	0.162221	0.976	0.472	1	0.141421	1	0.141421	1
Prevotella_27	Prevotella sp. oral taxon 317 str. F0108	575615	575615	ref_mOTU_v2_4554	na	na	0.445566	0.506	0.467197	0	0.274398	0	0.274398	0
Kingella_0	Kingella oralis ATCC 51147	629741	629741	ref_mOTU_v2_4641	na	na	0.162221	0.961	0.466819	1	0.0917663	0	0.0917663	0.425
Lactobacillus_21	Lactobacillus johnsonii DPC 6026	909954	909954	ref_mOTU_v2_1143	na	na	0.158777	0.986	0.466727	1	0.12792	0.999	0.12792	0.999
Prevotella_36	Prevotella bergensis DSM 17361	585502	585502	ref_mOTU_v2_4576	na	na	0.231455	0.701	0.465866	0	0.113389	0	0.113389	0
Eubacterium_10	Eubacterium dolichum DSM 3991	428128	428127	ref_mOTU_v2_4236	na	na	0.158114	0.994	0.465038	1	0.134164	0.998	0.134164	1
Nitrosospira_0	Nitrosospira multiformis ATCC 25196	323848	323848	ref_mOTU_v2_4005	na	na	0.208514	0.743	0.462658	0	0.0834058	0	0.0834058	0
Bordetella_3	Bordetella bronchiseptica RB50	257310	257310	ref_mOTU_v2_0106	na	na	0.165145	0.859	0.462191	0	0.12792	0	0.12792	0.989
Enterococcus_35	Enterococcus faecalis OG1RF, ATCC 47077	474186	474186	ref_mOTU_v2_0116	0.647562	0.510624	0.158114	0.989	0.461442	1	0.134164	1	0.134164	1
Brachyspira_0	Brachyspira hyodysenteriae WA1	565034	565034	ref_mOTU_v2_0957	na	na	0.188982	0.832	0.459412	0	0.113389	0	0.113389	0
Enterococcus_9	Enterococcus faecalis V583	226186	226185	ref_mOTU_v2_0116	0.647562	0.510624	0.158114	0.984	0.458399	1	0.134164	1	0.134164	0.999
Streptococcus_2	Streptococcus salivarius SK126	596322	596322	ref_mOTU_v2_0199	0.00106722	0.415845	0.174078	0.842	0.457032	0	0.0852803	0	0.0852803	0
Clavibacter_0	Clavibacter michiganensis subsp. michiganensis NCPPB 382	443906	443906	ref_mOTU_v2_0369	na	na	0.193649	0.815	0.455761	0	0.137649	0	0.137649	0
Alistipes_4	Alistipes indistinctus YIT 12060	742725	742725	ref_mOTU_v2_4879	0.165785	0.55278	0.208013	0.73	0.454501	1	0.0942809	0.475	0.0942809	0.47
Comamonas_1	Comamonas testosteroni KF-1	399795	399795	ref_mOTU_v2_0100	na	na	0.173205	0.842	0.454376	0	0.0942809	0	0.0942809	0.924
Scardovia_0	Scardovia inopinata F0304	641146	641146	ref_mOTU_v2_4670	na	na	0.19803	0.782	0.45426	1	0.148556	0.92	0.148556	0.902
Bacillus_26	Bacillus thuringiensis serovar kurstaki str. T03a001	527023	527023	ref_mOTU_v2_0233	na	na	0.157895	0.978	0.453505	0	0.0942809	0.917	0.0942809	0.903
Bifidobacterium_17	Bifidobacterium longum subsp. longum F8	722911	722911	ref_mOTU_v2_0150	0.0866782	0.438769	0.189737	0.822	0.452778	0	0.0816497	0	0.0816497	0
Sebaldella_0	Sebaldella termitidis ATCC 33386	526219	526218	ref_mOTU_v2_4434	na	na	0.167968	0.847	0.452761	0	0.111417	0	0.111417	0.821
Erwinia_0	Erwinia pyrifoliae Ep1/96	634499	634499	ref_mOTU_v2_1295	na	na	0.205196	0.736	0.452594	0	0.183533	0	0.183533	0
Bordetella_1	Bordetella pertussis Tohama I	257314	257313	ref_mOTU_v2_0106	na	na	0.186052	0.831	0.452049	0	0.134164	0.994	0.134164	0.99
Cutibacterium_5	Propionibacterium granulosum DSM 20700	1.16072e+06	1160719	ref_mOTU_v2_0772	na	na	0.154303	0.992	0.451885	0	0.12	0.993	0.12	0.995
Sutterella_2	Sutterella wadsworthensis 2_1_59BFAA	742823	742823	ref_mOTU_v2_4889	0.939398	0.510885	0.224507	0.689	0.451824	0	0.179605	0	0.179605	0
Actinobacillus_0	Actinobacillus succinogenes 130Z	339672	339671	ref_mOTU_v2_4037	na	na	0.169031	0.846	0.451408	0	0.130931	0.898	0.130931	0.91
Prevotella_35	Prevotella sp. oral taxon 472 str. F0295	619693	619693	ref_mOTU_v2_0516	na	na	0.402015	0.478	0.451025	0	0.243709	1	0.243709	1
Campylobacter_8	Campylobacter showae RM3277	553219	553219	ref_mOTU_v2_4488	na	na	0.262071	0.6	0.447406	0	0.156893	0.993	0.156893	0.994
Actinobacillus_1	Actinobacillus minor NM305	637911	637911	ref_mOTU_v2_1453	na	na	0.171499	0.84	0.443338	0	0.141421	0.92	0.141421	0.905
Clostridium_39	Clostridium ljungdahlii	1538.8	1538	ref_mOTU_v2_1079	na	na	0.161515	0.855	0.440963	0	0.125109	0	0.125109	0.918
Erwinia_3	Erwinia tasmaniensis Et1/99	465818	465817	ref_mOTU_v2_4299	na	na	0.210526	0.704	0.440285	0	0.145521	0	0.145521	0
Cryptobacterium_0	Cryptobacterium curtum DSM 15641	469378	469378	ref_mOTU_v2_4307	na	na	0.204124	0.717	0.439686	1	0.16	0.998	0.16	0.996
Bartonella_1	Bartonella henselae str. Houston-1	283166	283166	ref_mOTU_v2_0583	na	na	0.157243	0.904	0.439398	0	0.113389	0.979	0.113389	0.973
Sulfolobus_0	Sulfolobus solfataricus P2	273057	273057	ref_mOTU_v2_1321	na	na	0.18334	0.811	0.437037	1	0.143684	0.274	0.143684	0.502
Staphylococcus_40	Staphylococcus epidermidis RP62A	176280	176279	ref_mOTU_v2_0007	na	na	0.165145	0.845	0.43634	0	0.12792	0.904	0.12792	0.905
Desulfovibrio_5	Desulfovibrio sp. 6_1_46AFAA	665942	665942	ref_mOTU_v2_1394	0.255692	0.518553	0.157243	0.872	0.435992	0	0.11767	0	0.11767	0
Aliivibrio_0	Vibrio fischeri MJ11	388396	388396	ref_mOTU_v2_0321	na	na	0.172062	0.835	0.435261	0	0.137649	0	0.137649	0
Eubacterium_21	delta proteobacterium NaphS2	88274.4	88274	meta_mOTU_v2_7067	0.599313	0.486796	0.161165	0.852	0.435082	0	0.0852803	0	0.0852803	0
Weissella_1	Weissella paramesenteroides ATCC 33313	585506	585506	ref_mOTU_v2_4577	na	na	0.162221	0.85	0.434932	1	0.141421	1	0.141421	0.999
Cronobacter_1	Cronobacter turicensis	413502	413502	ref_mOTU_v2_0193	na	na	0.205196	0.709	0.434674	0	0.141421	0	0.141421	0
Enterococcus_24	Enterococcus faecium TX1330	525279	525279	ref_mOTU_v2_0372	0.307337	0.465165	0.157895	0.863	0.433237	1	0.137649	1	0.137649	0.999
Oribacterium_2	Oribacterium sp. oral taxon 078 str. F0262	608534	608534	ref_mOTU_v2_1055	na	na	0.169842	0.836	0.432579	0	0.11767	0.914	0.11767	0
Staphylococcus_58	Staphylococcus aureus A8117	553574	553574	ref_mOTU_v2_0067	na	na	0.160357	0.85	0.432446	0	0.12	0	0.12	0.918
Paraclostridium_0	Clostridium bifermentans ATCC 19299	1.23317e+06	1233170	ref_mOTU_v2_0890	na	na	0.146735	0.983	0.431578	1	0.122474	0.999	0.122474	1
Dechloromonas_0	Dechloromonas aromatica RCB	159088	159087	ref_mOTU_v2_3692	na	na	0.178174	0.814	0.430694	0	0.0917663	0.915	0.0917663	0.91
Leuconostoc_3	Leuconostoc gelidum JB7	1.22976e+06	1229756	ref_mOTU_v2_0877	na	na	0.151717	0.932	0.430075	1	0.11547	0.993	0.11547	0.935
Dorea_2	Dorea formicigenerans 4_6_53AFAA	742765	742765	ref_mOTU_v2_0973	0.647719	0.511529	0.157243	0.861	0.429186	0	0.11767	0	0.11767	0.903
Peptostreptococcus_1	Peptostreptococcus stomatis DSM 17678	596315	596315	ref_mOTU_v2_4614	0	0.667952	0.143509	0.992	0.427261	1	0.11547	0.998	0.11547	0.996
Alloprevotella_0	Alloprevotella tannerae ATCC 51259	626522	626522	ref_mOTU_v2_4636	0.0110877	0.519475	0.485071	0.322	0.425921	1	0.411096	0	0.411096	0
Clostridium_30	Clostridium sp. L2-50	411490	457396	ref_mOTU_v2_4212	0.0498496	0.440311	0.149071	0.94	0.425815	1	0.10328	0.696	0.10328	0.98
Pseudomonas_30	Pseudomonas sp. UK4	452680	452680	ref_mOTU_v2_0988	na	na	0.2	0.703	0.425285	0	0.141421	0	0.141421	0
Thauera_0	Thauera sp. MZ1T	85643.4	85643	ref_mOTU_v2_4995	na	na	0.166667	0.839	0.424766	0	0.1	0.921	0.1	0.933
Bacteroides_34	Bacteroides sp. D4	556260	556260	ref_mOTU_v2_0898	0.0305805	0.573361	0.369274	0.408	0.422465	0	0.235339	0.568	0.244949	0.579
Streptococcus_17	Streptococcus uberis 0140J	218496	218495	ref_mOTU_v2_1297	na	na	0.146735	0.959	0.422365	1	0.11767	0.992	0.11767	0.918
Lactobacillus_13	Lactobacillus coleohominis 101-4-CHN	575594	575594	ref_mOTU_v2_4553	na	na	0.147087	0.921	0.420768	1	0.106066	0.999	0.106066	0.992
Eubacterium_34	Lachnospiraceae bacterium 7_1_58FAA	658087	658087	ref_mOTU_v2_1377	7.83515e-05	0.623482	0.176777	0.782	0.418824	0	0.122474	0.996	0.122474	0.908
Pasteurella_1	Pasteurella multocida subsp. multocida str. Pm70	272844	272843	ref_mOTU_v2_0293	na	na	0.147442	0.878	0.418538	0	0.125109	0	0.125109	0
Leuconostoc_4	Leuconostoc citreum KM20	349519	349519	unclassified	na	na	0.352332	0.405	0.418202	0	0.222834	0.764	0.222834	0.759
Lactobacillus_33	Lactobacillus animalis KCTC 3501	930942	930942	ref_mOTU_v2_1278	na	na	0.143019	0.977	0.417962	1	0.12	0.992	0.12	0.991
Sphingomonas_0	Sphingomonas sp. SKA58	314266	314266	ref_mOTU_v2_3953	na	na	0.288675	0.456	0.416956	0	0.141421	0	0.141421	0.926
Leuconostoc_1	Leuconostoc gasicomitatum LMG 18811	762550	762550	ref_mOTU_v2_0877	na	na	0.358569	0.386	0.416598	0	0.222834	0.999	0.226779	0.996
Rhodopseudomonas_5	Rhodopseudomonas palustris BisB18	316056	316056	ref_mOTU_v2_3970	na	na	0.149071	0.864	0.416408	0	0.0894427	0.994	0.0894427	0.996
Bacteroides_26	Bacteroides pyogenes DSM20611	1.1211e+06	1121100	ref_mOTU_v2_0457	na	na	0.20702	0.633	0.416106	1	0.0970143	0.258	0.0970143	0.286
Eggerthia_0	Eggerthia catenaformis OT 569 = DSM 20559	999415	999415	ref_mOTU_v2_1543	na	na	0.142695	0.973	0.414693	1	0.111417	0.993	0.111417	0.993
Paeniclostridium_0	Clostridium sordellii ATCC 9714	1.29204e+06	1292036	ref_mOTU_v2_1007	na	na	0.144338	0.934	0.413611	1	0.11767	1	0.11767	0.999
Campylobacter_22	Campylobacter upsaliensis JV21	888826	888826	ref_mOTU_v2_0471	na	na	0.138013	0.987	0.413471	1	0.106904	0.998	0.106904	0.998
Clostridium_17	Clostridium cadaveris AGR2141	1.28069e+06	1280692	ref_mOTU_v2_2891	na	na	0.143509	0.938	0.412741	1	0.12	0.996	0.12	0.997
Methanobrevibacter_1	Methanobrevibacter smithii ATCC 35061	420247	420247	ref_mOTU_v2_1384	0.0394257	0.54952	0.134535	0.99	0.412238	1	0.0942809	0.921	0.0942809	0.928
Lactobacillus_52	Lactobacillus delbrueckii subsp. bulgaricus ATCC 11842	390334	390333	ref_mOTU_v2_0181	na	na	0.156386	0.849	0.411815	1	0.11767	0.937	0.11767	0.945
Corynebacterium_17	Corynebacterium pseudogenitalium ATCC 33035	525264	525264	ref_mOTU_v2_1422	na	na	0.188982	0.708	0.411616	0	0.11767	0	0.11767	0
Streptococcus_66	Streptococcus parauberis KCTC 11537	936154	936154	ref_mOTU_v2_0787	na	na	0.150756	0.857	0.411541	1	0.12	0.996	0.12	0.92
Lactobacillus_15	Lactobacillus crispatus ST1	748671	748671	ref_mOTU_v2_1063	na	na	0.361961	0.355	0.410648	0	0.240098	0	0.240098	0
Lactobacillus_56	Lactobacillus gasseri 202-4	630527	630527	ref_mOTU_v2_0725	0.277821	0.523203	0.3698	0.333	0.410591	0	0.270449	0	0.270449	0
Klebsiella_1	Klebsiella variicola At-22	640131	640131	ref_mOTU_v2_0160	0.599313	0.537737	0.150756	0.856	0.410246	0	0.0970143	0.992	0.0970143	0.907
Flavobacterium_1	Flavobacterium psychrophilum JIP02/86	402612	402612	ref_mOTU_v2_1200	na	na	0.383598	0.292	0.410073	0	0.230159	0.925	0.230159	0.906
Capnocytophaga_3	Capnocytophaga granulosa ATCC 51502	641143	641143	ref_mOTU_v2_1469	na	na	0.319801	0.396	0.409473	1	0.235339	0.558	0.235339	0.583
Yersinia_14	Yersinia pestis biovar Mediaevalis str. K1973002	404216	404216	ref_mOTU_v2_0149	na	na	0.172062	0.756	0.408712	0	0.154919	0	0.154919	0
Lactobacillus_58	Lactobacillus crispatus MV-1A-US	575596	575596	ref_mOTU_v2_1063	na	na	0.419891	0.261	0.40869	0	0.278524	0	0.278524	0
Yersinia_8	Yersinia pestis Z176003	637386	637386	ref_mOTU_v2_0149	na	na	0.172062	0.753	0.408167	0	0.154919	0	0.154919	0
Campylobacter_1	Campylobacter rectus RM3267	553218	553218	ref_mOTU_v2_4487	na	na	0.206835	0.616	0.407658	1	0.11547	0	0.11547	0
Sphingobium_0	Sphingobium japonicum UT26S	452662	452662	ref_mOTU_v2_1087	na	na	0.363803	0.321	0.407252	0	0.145521	0.503	0.145521	0.956
Lachnoclostridium_6	Clostridium clostridioforme 2_1_49FAA	742735	742735	ref_mOTU_v2_0979	0.000186625	0.586334	0.170941	0.76	0.407044	0	0.12792	0	0.12792	0.926
Streptococcus_6	Streptococcus sp. oral taxon 071 str. 73H25AP	864570	864570	ref_mOTU_v2_0072	na	na	0.170251	0.767	0.40684	0	0.0834058	0	0.0834058	0
Yersinia_6	Yersinia intermedia ATCC 29909	349966	349965	ref_mOTU_v2_4056	na	na	0.172062	0.748	0.406801	0	0.106904	0	0.106904	0
Lactobacillus_32	Lactobacillus jensenii 269-3	596325	596325	ref_mOTU_v2_1111	na	na	0.375046	0.286	0.404822	0	0.274398	0	0.274398	0
Lactobacillus_39	Lactobacillus crispatus JV-V01	491076	491076	ref_mOTU_v2_1063	na	na	0.41367	0.246	0.404802	0	0.274398	0	0.274398	0
Yersinia_10	Yersinia pestis biovar Microtus str. 91001	229193	229193	ref_mOTU_v2_0149	na	na	0.172062	0.735	0.402951	0	0.154919	0	0.154919	0
Ruminococcus_11	Ruminococcus champanellensis 18P13	213810	213810	ref_mOTU_v2_3773	0.0673208	0.473992	0.125	0.998	0.402115	1	0.1	0.998	0.1	0.997
Simonsiella_0	Simonsiella muelleri ATCC 29453	641148	641147	ref_mOTU_v2_4671	na	na	0.205738	0.605	0.399415	0	0.15396	0	0.15396	0
Silanimonas_0	Silanimonas lenta DSM 16282	1.12325e+06	1123253	ref_mOTU_v2_2151	na	na	0.193649	0.63	0.39892	1	0.145521	0.536	0.145521	0.517
Escherichia_46	Escherichia coli MS 117-3	749539	749539	ref_mOTU_v2_0036	0.000778962	0.602252	0.220193	0.533	0.398527	0	0.160357	0.999	0.160357	0.992
Butyrivibrio_0	Butyrivibrio crossotus DSM 2876	511680	511680	ref_mOTU_v2_4383	0.964567	0.492521	0.133333	0.941	0.398271	1	0.106904	0	0.106904	0.923
Escherichia_32	Escherichia coli MS 153-1	749541	749541	ref_mOTU_v2_0036	0.000778962	0.602252	0.220193	0.53	0.397663	0	0.160357	1	0.160357	0.995
Filifactor_0	Filifactor alocis ATCC 35896	546270	546269	ref_mOTU_v2_4467	na	na	0.245737	0.447	0.397565	1	0.188982	1	0.188982	1
Lactobacillus_20	Lactobacillus jensenii SJ-7A-US	575607	575607	ref_mOTU_v2_1111	na	na	0.364769	0.25	0.397472	0	0.266667	0	0.266667	0
Bifidobacterium_33	Bifidobacterium sp. 12_1_47BFAA	469594	469594	ref_mOTU_v2_0150	0.0866782	0.438769	0.186052	0.69	0.397317	0	0.08	0	0.08	0
Klebsiella_2	Klebsiella sp. MS 92-3	749535	749535	ref_mOTU_v2_0160	0.599313	0.537737	0.220193	0.529	0.397231	0	0.160357	0.992	0.160357	0.993
Adlercreutzia_0	Adlercreutzia equolifaciens DSM 19450	1.38448e+06	1384484	ref_mOTU_v2_3198	0.153113	0.43702	0.198762	0.611	0.396638	1	0.113389	0.944	0.113389	0.932
Clostridium_20	Clostridium kluyveri DSM 555	431944	431943	ref_mOTU_v2_1388	na	na	0.15	0.847	0.395485	0	0.12	0	0.12	0
Escherichia_36	Escherichia coli MS 57-2	749529	749529	ref_mOTU_v2_0036	0.000778962	0.602252	0.220193	0.522	0.394634	0	0.160357	0.989	0.160357	0.994
Burkholderia_3	Burkholderia sp. 383	482957	482957	ref_mOTU_v2_0098	na	na	0.187867	0.672	0.394563	0	0.160357	1	0.160357	0.994
Desulfotomaculum_0	Desulfotomaculum acetoxidans DSM 771	485916	485916	ref_mOTU_v2_4347	na	na	0.151186	0.844	0.392853	0	0.08	0	0.08	0
Ralstonia_6	Ralstonia pickettii 12J	402626	402626	ref_mOTU_v2_0949	na	na	0.133631	0.868	0.392431	0	0.10328	0.925	0.10328	0.915
Corynebacterium_0	Corynebacterium accolens ATCC 49725	525260	525260	ref_mOTU_v2_0770	na	na	0.159901	0.829	0.390778	0	0.0894427	0	0.0894427	0
Prevotella_2	Prevotella buccae ATCC 33574	873513	873513	ref_mOTU_v2_0132	na	na	0.182574	0.677	0.390434	1	0.0894427	0	0.0894427	0
Pedobacter_0	Pedobacter sp. BAL39	391596	391596	ref_mOTU_v2_4141	na	na	0.178174	0.688	0.389004	0	0.0942809	0.9	0.0942809	0
Streptococcus_7	Streptococcus peroris ATCC 700780	888746	888746	ref_mOTU_v2_5116	na	na	0.158777	0.829	0.388683	1	0.12	0.918	0.12	0.921
Corynebacterium_2	Corynebacterium glutamicum R	340322	340322	ref_mOTU_v2_0292	na	na	0.173205	0.702	0.388679	0	0.0942809	0	0.0942809	0
Yersinia_3	Yersinia pestis biovar Antiqua str. E1979001	360100	360099	ref_mOTU_v2_0149	na	na	0.172062	0.708	0.388592	0	0.154919	0	0.154919	0
Streptococcus_48	Streptococcus vestibularis ATCC 49124	889206	889206	ref_mOTU_v2_0198	0.448641	0.471042	0.157622	0.834	0.388137	0	0.0834058	0.394	0.0834058	0
Mobiluncus_0	Mobiluncus mulieris ATCC 35243	585199	585199	ref_mOTU_v2_1450	na	na	0.41367	0.145	0.387062	0	0.274398	0	0.274398	0
Proteus_0	Proteus mirabilis ATCC 29906	525369	525369	ref_mOTU_v2_0546	na	na	0.167705	0.723	0.386517	0	0.106904	0.907	0.106904	0.9
Mycoplasma_6	Mycoplasma pulmonis UAB CTIP	272635	272635	ref_mOTU_v2_3870	na	na	0.441726	0.131	0.386411	0	0.218643	0	0.218643	0
Citrobacter_6	Citrobacter freundii 4_7_47CFAA	742730	742730	ref_mOTU_v2_0076	0.891641	0.495319	0.213201	0.511	0.384825	0	0.154919	0.987	0.154919	0.997
Bacillus_2	Bacillus sp. 7_6_55CFAA_CT2	665957	665957	ref_mOTU_v2_0233	na	na	0.166667	0.728	0.383908	0	0.141421	0.989	0.141421	0.914
Barnesiella_0	Barnesiella intestinihominis YIT 11860	742726	742726	ref_mOTU_v2_4880	0.251985	0.5195	0.246183	0.395	0.382576	1	0.12	0.986	0.12	0.82
Sutterella_1	Sutterella wadsworthensis 3_1_45B	742821	742821	ref_mOTU_v2_0767	0.938023	0.502003	0.11847	0.991	0.381871	1	0.10328	0.999	0.10328	0.999
Moorella_0	Moorella thermoacetica ATCC 39073	264732	264732	ref_mOTU_v2_1059	na	na	0.288675	0.262	0.381544	0	0.16	0	0.16	0
Serratia_2	Serratia odorifera 4Rx13	682634	682634	ref_mOTU_v2_0083	na	na	0.167705	0.714	0.380901	0	0.154919	0.995	0.154919	0.989
Pseudomonas_3	Pseudomonas putida W619	390236	390235	ref_mOTU_v2_4131	na	na	0.162698	0.734	0.380897	0	0.15	1	0.15	0.996
Lactobacillus_75	Lactobacillus ruminis ATCC 25644	525362	525362	ref_mOTU_v2_0167	0.0351477	0.480949	0.11847	0.987	0.379907	1	0.106904	0.996	0.106904	0.998
Janthinobacterium_0	Janthinobacterium sp. Marseille	375287	375286	ref_mOTU_v2_4096	na	na	0.13484	0.851	0.379858	0	0.0852803	0.899	0.0852803	0
Bacteroides_24	Bacteroides faecis MAJ27	1.07729e+06	1077285	ref_mOTU_v2_1706	0.267546	0.51749	0.176777	0.652	0.379477	1	0.174574	0	0.174574	0
Ralstonia_0	Ralstonia solanacearum PSI07	859658	859657	ref_mOTU_v2_5008	na	na	0.144338	0.843	0.378333	0	0.10328	0	0.10328	0.911
Lactobacillus_24	Lactobacillus plantarum WCFS1	220669	220668	ref_mOTU_v2_0154	na	na	0.11847	0.981	0.377913	1	0.106904	0.995	0.106904	0.996
Anaerococcus_1	Anaerococcus hydrogenalis DSM 7454	561177	561177	ref_mOTU_v2_1442	na	na	0.11847	0.98	0.37749	1	0.10328	0.998	0.10328	0.992
Leeuwenhoekiella_0	Leeuwenhoekiella blandensis MED217	398720	398720	unclassified	na	na	0.141421	0.846	0.377403	0	0.0894427	0	0.0894427	0
Nitrososphaera_0	Candidatus Nitrososphaera gargensis Ga9.2	1.23709e+06	1237085	ref_mOTU_v2_2741	na	na	0.118262	0.981	0.377308	1	0.0834058	0.989	0.0852803	0.983
Shigella_1	Shigella flexneri 2a str. 301	198215	198214	ref_mOTU_v2_0036	0.000778962	0.602252	0.218218	0.432	0.37695	0	0.154919	0	0.154919	0
Eikenella_0	Eikenella corrodens ATCC 23834	546274	546274	ref_mOTU_v2_4470	na	na	0.121268	0.929	0.376445	1	0.1	0.997	0.1	0.998
Anaerostipes_1	butyrate-producing bacterium SSC/2	245018	649756	ref_mOTU_v2_1309	0.000176723	0.390797	0.131876	0.852	0.376296	0	0.0834058	0	0.0834058	0
Coprobacillus_4	Coprobacillus sp. 8_2_54BFAA	469597	469597	ref_mOTU_v2_0885	0.000677402	0.599624	0.138013	0.848	0.3762	0	0.0872872	0	0.0872872	0
Bacteroides_29	Bacteroides fluxus YIT 12057	763034	763034	ref_mOTU_v2_4946	0.875216	0.501991	0.188982	0.598	0.375968	1	0.178885	0	0.178885	0
Brachyspira_1	Brachyspira pilosicoli B2904	1.13357e+06	1133568	ref_mOTU_v2_0184	na	na	0.19245	0.587	0.375258	1	0.156893	0.991	0.156893	1
Corynebacterium_22	Corynebacterium diphtheriae NCTC 13129	257309	257309	ref_mOTU_v2_0689	na	na	0.2	0.534	0.374545	0	0.106904	0.921	0.106904	0.919
Escherichia_47	Escherichia coli IHE3034	714962	714962	ref_mOTU_v2_0036	0.000778962	0.602252	0.213201	0.465	0.374422	0	0.154919	0	0.154919	0
Zunongwangia_0	Zunongwangia profunda SM-A87	655815	655815	ref_mOTU_v2_4715	na	na	0.237171	0.362	0.37342	0	0.134164	0	0.134164	0
Escherichia_38	Escherichia coli B354	550677	550677	ref_mOTU_v2_0036	0.000778962	0.602252	0.213201	0.434	0.371484	0	0.154919	0	0.154919	0
Pseudomonas_21	Pseudomonas syringae pv. tomato str. DC3000	223284	223283	ref_mOTU_v2_0334	na	na	0.162221	0.722	0.371324	0	0.141421	0	0.141421	0
Bacillus_39	Bacillus cereus AH1273	526994	526994	ref_mOTU_v2_0234	na	na	0.121268	0.868	0.371118	0	0.0970143	0.908	0.0970143	0.91
Streptococcus_40	Streptococcus suis BM407	568814	568814	ref_mOTU_v2_0064	na	na	0.272166	0.23	0.371081	0	0.15396	0.993	0.15396	0.995
Escherichia_44	Escherichia coli OP50	637912	637912	ref_mOTU_v2_0036	0.000778962	0.602252	0.213201	0.433	0.370643	0	0.154919	0	0.154919	0
Butyricimonas_0	Butyricimonas virosa DSM 23226	1.12113e+06	1121130	meta_mOTU_v2_5329	0.0101927	0.577623	0.11847	0.936	0.370404	1	0.0942809	0.934	0.0942809	0.928
Prevotella_6	Prevotella brevis ATCC 19188	1.40847e+06	1408472	ref_mOTU_v2_1152	na	na	0.169031	0.676	0.370144	1	0.0834058	0	0.0834058	0
Shigella_3	Shigella sonnei Ss046	300269	300269	ref_mOTU_v2_0036	0.000778962	0.602252	0.218218	0.418	0.369938	0	0.154919	0	0.154919	0
Edwardsiella_0	Edwardsiella ictaluri 93-146	634503	634503	ref_mOTU_v2_0112	na	na	0.162698	0.711	0.369813	0	0.15	0	0.15	0
Shigella_0	Shigella flexneri 2002017	591020	591020	ref_mOTU_v2_0036	0.000778962	0.602252	0.213201	0.43	0.369379	0	0.154919	0	0.154919	0
Clostridium_8	Clostridium botulinum A str. ATCC 19397	441771	441770	ref_mOTU_v2_0294	na	na	0.11547	0.994	0.368632	1	0.0970143	0.993	0.0970143	1
Escherichia_10	Escherichia coli B185	550676	550676	ref_mOTU_v2_0036	0.000778962	0.602252	0.213201	0.428	0.368536	0	0.154919	0	0.154919	0
Clostridioides_2	Clostridium difficile 70-100-2010	1.00237e+06	1002369	ref_mOTU_v2_0051	na	na	0.283069	0.177	0.367917	0	0.196116	1	0.196116	0.999
Escherichia_45	Escherichia coli O55:H7 str. CB9615	701177	701177	ref_mOTU_v2_0036	0.000778962	0.602252	0.213201	0.423	0.367692	0	0.154919	0	0.154919	0
Clostridium_27	Clostridium botulinum A str. ATCC 3502	414000	413999	ref_mOTU_v2_0294	na	na	0.11547	0.99	0.366652	1	0.0942809	0.996	0.0942809	0.994
Haemophilus_6	Haemophilus influenzae R2866	262729	262728	ref_mOTU_v2_1014	na	na	0.154303	0.803	0.366549	0	0.130931	0	0.130931	0.991
Clostridium_43	Clostridium botulinum E3 str. Alaska E43	508768	508767	ref_mOTU_v2_0845	na	na	0.123091	0.854	0.366186	0	0.0816497	0	0.0816497	0
Pseudomonas_22	Pseudomonas syringae pv. tabaci ATCC 11528	573066	573066	ref_mOTU_v2_0739	na	na	0.162221	0.713	0.366116	0	0.141421	0	0.141421	0
Caldanaerobacter_1	Thermoanaerobacter tengcongensis MB4	273068	273068	ref_mOTU_v2_1122	na	na	0.263117	0.201	0.366072	0	0.11767	0	0.11767	0
Escherichia_29	Escherichia coli MS 115-1	749537	749537	ref_mOTU_v2_0036	0.000778962	0.602252	0.213201	0.421	0.366	0	0.154919	0	0.154919	0
Edwardsiella_2	Edwardsiella tarda EIB202	498217	498217	ref_mOTU_v2_0112	na	na	0.158777	0.729	0.365545	0	0.15	0	0.15	0
Escherichia_18	Escherichia coli SE15	431946	431946	ref_mOTU_v2_0036	0.000778962	0.602252	0.19518	0.51	0.364987	0	0.137649	0.994	0.137649	0.991
unclassified_Melainabacteria_0	Melainabacterium MEL.A1	1.89902e+06	1899017	meta_mOTU_v2_6963	na	na	0.159901	0.721	0.364782	1	0.12	0.944	0.12	0.955
Escherichia_5	Escherichia coli MS 84-1	749533	749533	ref_mOTU_v2_0036	0.000778962	0.602252	0.213201	0.419	0.364729	0	0.154919	0	0.154919	0
Corynebacterium_15	Corynebacterium resistens DSM 45100	662755	662755	ref_mOTU_v2_4730	na	na	0.197814	0.503	0.364483	0	0.125109	0	0.125109	0
Clostridium_44	Clostridium botulinum A str. Hall	441772	441771	ref_mOTU_v2_0294	na	na	0.11547	0.982	0.363862	1	0.0942809	0.994	0.0942809	0.996
Pseudomonas_20	Pseudomonas putida KT2440	160488	160488	ref_mOTU_v2_0186	na	na	0.162698	0.7	0.363862	0	0.10328	1	0.10328	0.996
Pseudomonas_26	Pseudomonas fluorescens Pf0-1	205922	205922	ref_mOTU_v2_0612	na	na	0.166924	0.667	0.363367	0	0.15	0.991	0.15	0.998
Lactobacillus_17	Lactobacillus plantarum subsp. plantarum ATCC 14917	525338	525338	ref_mOTU_v2_0154	na	na	0.11547	0.98	0.362982	1	0.106904	0.995	0.106904	0.994
Escherichia_23	Escherichia coli O26:H11 str. 11368	573235	573235	ref_mOTU_v2_0036	0.000778962	0.602252	0.213201	0.414	0.362606	0	0.154919	0	0.154919	0
Pelotomaculum_0	Pelotomaculum thermopropionicum SI	370438	370438	ref_mOTU_v2_4088	na	na	0.216506	0.383	0.362482	0	0.122474	0.571	0.122474	0.551
Shigella_2	Shigella boydii CDC 3083-94	344609	344609	ref_mOTU_v2_0036	0.000778962	0.602252	0.213201	0.413	0.362181	0	0.154919	0	0.154919	0
Fusobacterium_5	Fusobacterium varium ATCC 27725	469618	469618	unclassified	na	na	0.119523	0.857	0.362153	1	0.106904	0.994	0.106904	0.996
Rhodopseudomonas_4	Rhodopseudomonas palustris TIE-1	395960	395960	ref_mOTU_v2_1311	na	na	0.142134	0.835	0.362059	0	0.0917663	0.931	0.0917663	0.906
Streptococcus_45	Streptococcus dysgalactiae subsp. equisimilis GGS_124	486410	486410	ref_mOTU_v2_0006	na	na	0.404145	0.085	0.361813	0	0.255604	0.999	0.255604	1
Prevotella_5	Prevotella bryantii B14	752556	1280705	ref_mOTU_v2_0982	na	na	0.124035	0.849	0.361036	1	0.12	0	0.12	0
Pseudomonas_1	Pseudomonas mendocina ymp	399740	399739	ref_mOTU_v2_0756	na	na	0.125	0.848	0.360485	0	0.1	0.931	0.1	0.926
Rothia_4	Rothia mucilaginosa DY-18	680646	680646	ref_mOTU_v2_1438	na	na	0.147442	0.812	0.359355	1	0.11767	0	0.11767	0.255
Pseudomonas_2	Pseudomonas fluorescens Pf-5	220664	220664	ref_mOTU_v2_0090	na	na	0.158114	0.722	0.35924	0	0.145521	0.992	0.145521	0.988
Pseudomonas_10	Pseudomonas syringae pv. oryzae str. 1_6	563798	563797	ref_mOTU_v2_1100	na	na	0.162221	0.696	0.358517	0	0.141421	0	0.141421	0
Bacillus_42	Bacillus thuringiensis serovar berliner ATCC 10792	527031	527031	ref_mOTU_v2_0233	na	na	0.117851	0.864	0.358237	0	0.0942809	0.902	0.0942809	0.911
Bacillus_30	Bacillus cereus m1550	526969	526969	ref_mOTU_v2_0233	na	na	0.117647	0.867	0.357575	0	0.0970143	0.915	0.0970143	0.933
Staphylococcus_36	Staphylococcus epidermidis M23864:W1	525378	525378	ref_mOTU_v2_4427	na	na	0.116642	0.872	0.357199	0	0.0872872	0	0.0872872	0
Acidovorax_1	Acidovorax avenae subsp. avenae ATCC 19860	643561	643561	ref_mOTU_v2_1147	na	na	0.138675	0.832	0.356387	0	0.1	0	0.1	0.931
Cardiobacterium_0	Cardiobacterium hominis ATCC 15826	638300	638300	ref_mOTU_v2_4658	na	na	0.11547	0.872	0.352633	0	0.0894427	0.907	0.0894427	0.92
Enterococcus_42	Enterococcus faecalis TX4248	749495	749495	ref_mOTU_v2_0116	0.647562	0.510624	0.249068	0.156	0.352139	0	0.179605	0.998	0.179605	0.999
Synechococcus_1	Synechococcus sp. JA-3-3Ab	321327	321327	ref_mOTU_v2_3997	na	na	0.145479	0.771	0.350946	0	0.0784465	0	0.0784465	0
Coprobacillus_1	Coprobacillus sp. 3_3_56FAA	665941	665941	ref_mOTU_v2_0885	0.000677402	0.599624	0.138013	0.829	0.350927	0	0.0872872	0	0.0872872	0
Acidovorax_2	Acidovorax citrulli AAC00-1	397946	397945	ref_mOTU_v2_1147	na	na	0.134535	0.831	0.350627	0	0.0970143	0	0.0970143	0.92
Peptoanaerobacter_0	Eubacterium yurii subsp. margaretiae ATCC 43715	864565	864565	ref_mOTU_v2_1514	na	na	0.176166	0.537	0.349612	0	0.109545	0	0.109545	0
Erwinia_4	Erwinia amylovora ATCC 49946	716540	716540	ref_mOTU_v2_0119	na	na	0.153897	0.715	0.348679	0	0.141421	0	0.141421	0
Bacillus_21	Bacillus cereus AH676	526991	526991	ref_mOTU_v2_0233	na	na	0.162698	0.618	0.348075	0	0.1	0.899	0.1	0.919
Escherichia_4	Escherichia coli MS 79-10	796392	796392	ref_mOTU_v2_0036	0.000778962	0.602252	0.151717	0.717	0.346754	0	0.10328	0.911	0.10328	0.914
Bacillus_48	Bacillus thuringiensis BMB171	714359	714359	ref_mOTU_v2_0233	na	na	0.117851	0.85	0.346609	0	0.0942809	0.921	0.0942809	0.905
Sutterella_0	Sutterella parvirubra YIT 11816	762967	762967	meta_mOTU_v2_6907	na	na	0.187317	0.474	0.346548	1	0.15396	0.835	0.15396	0.822
Anaerotruncus_0	Anaerotruncus colihominis DSM 17241	445973	445972	ref_mOTU_v2_0884	0.000927395	0.601238	0.114332	0.976	0.346433	1	0.0942809	0.996	0.0942809	0.993
Clostridium_1	Clostridium perfringens ATCC 13124	195103	195103	unclassified	na	na	0.114332	0.973	0.345042	1	0.0894427	0.992	0.0894427	0.994
Thermanaerovibrio_0	Thermanaerovibrio acidaminovorans DSM 6589	525904	525903	ref_mOTU_v2_4430	na	na	0.209946	0.29	0.344619	0	0.139262	0	0.141421	0
Pseudomonas_7	Pseudomonas savastanoi pv. savastanoi NCPPB 3335	693986	693985	ref_mOTU_v2_0739	na	na	0.158114	0.689	0.344579	0	0.137649	0	0.137649	0
Kineococcus_0	Kineococcus radiotolerans SRS30216	266940	266940	ref_mOTU_v2_3856	na	na	0.219382	0.179	0.343682	0	0.15	0.994	0.15	0.992
Streptococcus_68	Streptococcus agalactiae CJB111	342617	342617	ref_mOTU_v2_0366	na	na	0.362933	0.068	0.34323	0	0.251447	1	0.251447	1
Bacillus_38	Bacillus cereus 95/8201	526979	526979	ref_mOTU_v2_0233	na	na	0.129641	0.827	0.34259	0	0.0970143	0.992	0.0970143	0.92
Methylobacterium_1	Methylobacterium extorquens DM4	661410	661410	ref_mOTU_v2_1319	na	na	0.127257	0.831	0.342584	0	0.0917663	0	0.0917663	0
Gemmata_0	Gemmata obscuriglobus UQM 2246	214688	214688	ref_mOTU_v2_2548	na	na	0.138013	0.798	0.341574	0	0.0872872	0	0.0872872	0
Arcobacter_0	Arcobacter butzleri RM4018	367738	367737	ref_mOTU_v2_0153	na	na	0.114708	0.861	0.341475	1	0.0917663	0.731	0.0917663	0.793
Enterococcus_32	Enterococcus faecalis TX0109	749502	749502	ref_mOTU_v2_0116	0.647562	0.510624	0.29361	0.077	0.338996	0	0.185695	0	0.185695	0
Escherichia_9	Escherichia coli MS 175-1	749544	749544	ref_mOTU_v2_0036	0.000778962	0.602252	0.130558	0.812	0.33873	0	0.0834058	0.978	0.0834058	0.914
Clostridium_24	Clostridium botulinum Bf	445336	445336	ref_mOTU_v2_0294	na	na	0.111803	0.984	0.338167	1	0.0942809	0.995	0.0942809	0.996
Pseudomonas_13	Pseudomonas entomophila L48	384677	384676	ref_mOTU_v2_4118	na	na	0.158114	0.632	0.337693	0	0.145521	0	0.145521	0
Clostridium_29	Clostridium botulinum F str. 230613	758678	758678	ref_mOTU_v2_0294	na	na	0.111803	0.982	0.337665	1	0.0942809	0.994	0.0942809	0.997
Bifidobacterium_35	Bifidobacterium pseudocatenulatum DSM 20438 = JCM 1200	547044	28026	ref_mOTU_v2_0632	0.421276	0.487221	0.261488	0.09	0.337497	0	0.12	0	0.12	0
Bacillus_40	Bacillus cereus AH1271	526992	526992	ref_mOTU_v2_0233	na	na	0.117851	0.843	0.337291	0	0.0942809	0.899	0.0942809	0.925
Eggerthella_1	Eggerthella sp. HGA1	910311	910311	ref_mOTU_v2_0642	0.813655	0.509616	0.19245	0.373	0.336367	0	0.11767	0.97	0.11767	0.965
Methyloversatilis_1	Methyloversatilis universalis FAM5	1.00057e+06	1000565	ref_mOTU_v2_0002	na	na	0.125988	0.824	0.336185	1	0.0942809	0	0.0942809	0
Lactobacillus_40	Lactobacillus reuteri 100-23	349123	349123	ref_mOTU_v2_1076	0.143706	0.519658	0.277778	0.078	0.335283	0	0.19245	1	0.19245	0.998
Bacillus_41	Bacillus thuringiensis serovar thuringiensis str. T01001	527025	527025	ref_mOTU_v2_0233	na	na	0.130744	0.764	0.333814	0	0.0942809	0.997	0.0942809	0.916
Megasphaera_2	Megasphaera micronuciformis F0359	706434	706434	ref_mOTU_v2_4840	0.206972	0.52778	0.240563	0.103	0.333746	0	0.166667	0.99	0.166667	0.991
Desulfovibrio_6	Desulfovibrio sp. FW1012B	644968	644968	ref_mOTU_v2_4692	na	na	0.130744	0.759	0.333452	0	0.0784465	0	0.0784465	0
Selenomonas_5	Selenomonas noxia ATCC 43541	585503	585503	ref_mOTU_v2_1451	na	na	0.246183	0.097	0.333349	0	0.125109	0.923	0.125109	0.476
Escherichia_13	Escherichia coli MS 185-1	749546	749546	ref_mOTU_v2_0036	0.000778962	0.602252	0.165145	0.539	0.333297	0	0.106904	0.906	0.106904	0.917
Flavobacterium_0	Flavobacterium johnsoniae UW101	376686	376686	unclassified	na	na	0.329914	0.063	0.332575	0	0.178885	0	0.178885	0
Clostridium_25	Clostridium cellulovorans 743B	573062	573061	ref_mOTU_v2_4536	na	na	0.243432	0.097	0.332443	0	0.15396	0	0.15396	0
Escherichia_24	Escherichia coli MS 45-1	749528	749528	ref_mOTU_v2_0036	0.000778962	0.602252	0.169031	0.501	0.33178	0	0.106904	0.925	0.106904	0.899
Xenorhabdus_0	Xenorhabdus bovienii SS-2004	406818	406818	ref_mOTU_v2_1105	na	na	0.171499	0.476	0.33147	0	0.145521	0	0.145521	0
Enterobacter_3	Enterobacter sp. 638	399742	399742	unclassified	na	na	0.169031	0.498	0.331145	0	0.106904	0	0.106904	0
Klebsiella_5	Klebsiella sp. 4_1_44FAA	665944	665944	ref_mOTU_v2_0160	0.599313	0.537737	0.213201	0.144	0.328742	0	0.154919	0.991	0.154919	0.992
Clostridium_33	Clostridium botulinum B1 str. Okra	498214	498213	ref_mOTU_v2_0294	na	na	0.27735	0.069	0.327236	0	0.2	0	0.2	0
Streptomyces_3	Streptomyces sp. C	253839	253839	ref_mOTU_v2_3838	na	na	0.127257	0.737	0.326111	0	0.0485071	0	0.0485071	0
Selenomonas_2	Selenomonas flueggei ATCC 43531	638302	638302	ref_mOTU_v2_4660	na	na	0.227185	0.092	0.325317	0	0.143684	0.372	0.143684	0.376
Aeromicrobium_0	Aeromicrobium marinum DSM 15272	585531	585531	ref_mOTU_v2_4581	na	na	0.335936	0.054	0.325146	0	0.222834	0	0.222834	0
Helicobacter_11	Helicobacter pylori B128	544407	544406	ref_mOTU_v2_0111	na	na	0.231869	0.087	0.324815	0	0.179605	0	0.179605	0
Ruminococcus_0	Ruminococcus albus 7 = DSM 20455	697329	697329	ref_mOTU_v2_1488	na	na	0.146254	0.658	0.324632	1	0.0917663	0.94	0.0917663	0.948
Lactobacillus_4	Lactobacillus rhamnosus GG, ATCC 53103	568703	568703	unclassified	na	na	0.111283	0.988	0.324521	1	0.0872872	0.99	0.0872872	0.989
Streptococcus_1	Streptococcus pyogenes ATCC 10782	864568	864568	ref_mOTU_v2_0104	na	na	0.379071	0.045	0.324362	0	0.251447	1	0.251447	1
Salmonella_3	Salmonella enterica subsp. enterica serovar Agona str. SL483	454167	454166	ref_mOTU_v2_0039	na	na	0.167705	0.445	0.323147	0	0.15	0	0.15	0
Methylibium_0	Methylibium petroleiphilum PM1	420662	420662	ref_mOTU_v2_4225	na	na	0.145479	0.648	0.323047	0	0.0872872	0	0.0872872	0.907
Salmonella_10	Salmonella enterica subsp. enterica serovar Paratyphi B str. SPB7	1.017e+06	1016998	ref_mOTU_v2_0039	na	na	0.167705	0.439	0.322831	0	0.15	0	0.15	0
Bifidobacterium_34	Bifidobacterium dentium Bd1	401473	401473	ref_mOTU_v2_0631	0.400666	0.519178	0.277778	0.063	0.322406	0	0.16	0	0.16	0.916
Bacteroides_60	Bacteroides salyersiae WAL 10018 = DSM 18765 = JCM 12988	1.1211e+06	1121101	ref_mOTU_v2_0458	0.614678	0.523919	0.129099	0.719	0.321839	1	0.141421	0.124	0.141421	0.093
Bacteroides_4	Bacteroides oleiciplenus YIT 12058	742727	742727	ref_mOTU_v2_4881	na	na	0.129641	0.717	0.321678	1	0.134164	0	0.134164	0
Clostridium_4	Clostridium botulinum Ba4 str. 657	515621	515621	ref_mOTU_v2_0294	na	na	0.283069	0.059	0.321018	0	0.204124	0	0.204124	0
Salmonella_8	Salmonella enterica subsp. enterica serovar Saintpaul str. SARA29	439848	439847	ref_mOTU_v2_0039	na	na	0.111803	0.856	0.32078	0	0.1	0.909	0.1	0.914
Clostridium_9	Clostridium sp. SY8519	1.04216e+06	1042156	ref_mOTU_v2_1643	na	na	0.117647	0.828	0.32056	1	0.0942809	0.639	0.0942809	0.68
Escherichia_50	Escherichia coli MS 196-1	749548	749548	ref_mOTU_v2_0036	0.000778962	0.602252	0.159901	0.534	0.319966	0	0.10328	0.915	0.10328	0.908
Anaerococcus_0	Anaerococcus tetradius ATCC 35098	525255	525255	ref_mOTU_v2_4419	na	na	0.216612	0.097	0.319958	0	0.143684	0	0.143684	0
Xylanimonas_0	Xylanimonas cellulosilytica DSM 15894	446472	446471	ref_mOTU_v2_4275	na	na	0.157135	0.589	0.31995	0	0.0942809	0.926	0.0942809	0
Streptococcus_41	Streptococcus thermophilus LMD-9	322160	322159	ref_mOTU_v2_0219	0.0072854	0.411401	0.320256	0.05	0.319832	0	0.156893	0.996	0.156893	0.996
Rothia_2	Rothia dentocariosa ATCC 17931	762948	762948	ref_mOTU_v2_1446	na	na	0.147442	0.614	0.319668	1	0.12	0	0.12	0.28
Staphylococcus_57	Staphylococcus haemolyticus JCSC1435	279809	279808	ref_mOTU_v2_0584	na	na	0.114332	0.845	0.31965	1	0.0471405	0.044	0.0471405	0.046
Geobacillus_0	Geobacillus sp. G11MC16	495036	495036	ref_mOTU_v2_1161	na	na	0.144338	0.632	0.318969	0	0.1	0.988	0.1	0.899
Bifidobacterium_12	Bifidobacterium adolescentis L2-32	411482	411481	ref_mOTU_v2_1156	0.0416524	0.436255	0.2	0.148	0.318847	0	0.0816497	0	0.0816497	0
Alkaliphilus_0	Alkaliphilus metalliredigens QYMF	293827	293826	ref_mOTU_v2_3911	na	na	0.120386	0.749	0.318706	0	0.0834058	0.946	0.0834058	0.41
Corynebacterium_9	Corynebacterium glucuronolyticum ATCC 51866	548478	548478	ref_mOTU_v2_1435	na	na	0.272772	0.058	0.316317	0	0.170561	0.995	0.170561	0.913
Escherichia_33	Escherichia coli MS 146-1	749540	749540	ref_mOTU_v2_0036	0.000778962	0.602252	0.159901	0.509	0.316054	0	0.10328	0.895	0.10328	0.911
Salmonella_7	Salmonella enterica subsp. enterica serovar Gallinarum str. 287/91	550538	550538	ref_mOTU_v2_0039	na	na	0.167705	0.416	0.315818	0	0.15	0	0.15	0
Staphylococcus_25	Staphylococcus aureus subsp. aureus H19	585155	585155	ref_mOTU_v2_0067	na	na	0.111456	0.862	0.31554	0	0.0834058	0	0.0834058	0
Staphylococcus_32	Staphylococcus aureus subsp. aureus C160	585150	585150	ref_mOTU_v2_0067	na	na	0.111456	0.862	0.31554	0	0.0834058	0	0.0834058	0
Ruminococcus_7	Ruminococcus flavefaciens ATCC 19208	1.33624e+06	1336236	ref_mOTU_v2_3076	na	na	0.109109	0.993	0.314932	1	0.08	0.995	0.08	0.993
Escherichia_2	Escherichia coli MS 182-1	749545	749545	ref_mOTU_v2_0036	0.000778962	0.602252	0.159901	0.506	0.314927	0	0.10328	0.911	0.10328	0.913
Clostridium_34	Clostridium botulinum F str. Langeland	441772	441772	ref_mOTU_v2_0294	na	na	0.27735	0.054	0.313807	0	0.2	0	0.2	0
Staphylococcus_13	Staphylococcus aureus subsp. aureus MN8	548470	548470	ref_mOTU_v2_0067	na	na	0.111456	0.859	0.313805	0	0.0834058	0	0.0834058	0
Bordetella_4	Bordetella avium 197N	360910	360910	ref_mOTU_v2_1356	na	na	0.124035	0.714	0.313578	0	0.0894427	0.92	0.0894427	0.928
Micromonospora_0	Micromonospora aurantiaca ATCC 27029	644283	644283	ref_mOTU_v2_0699	na	na	0.117851	0.778	0.313041	1	0.1	0.933	0.1	0.197
Faecalibacterium_0	Faecalibacterium prausnitzii A2-165	411483	411483	ref_mOTU_v2_4211	0.446837	0.468862	0.188982	0.174	0.313028	0	0.113389	0	0.113389	0
Escherichia_27	Escherichia coli MS 187-1	749547	749547	ref_mOTU_v2_0036	0.000778962	0.602252	0.159901	0.495	0.312376	0	0.10328	0.915	0.10328	0.911
Parabacteroides_4	Parabacteroides gordonii DSM 23371	1.12293e+06	1122931	ref_mOTU_v2_2090	0.222333	0.527671	0.121268	0.72	0.312323	1	0.145521	0.939	0.145521	0.94
Staphylococcus_35	Staphylococcus aureus subsp. aureus TCH70	548475	548475	ref_mOTU_v2_0067	na	na	0.113961	0.842	0.312089	0	0.0852803	0	0.0852803	0
Staphylococcus_56	Staphylococcus aureus subsp. aureus USA300_TCH1516	451517	451516	ref_mOTU_v2_0067	na	na	0.111456	0.856	0.311945	0	0.0834058	0	0.0834058	0
Escherichia_14	Escherichia coli MS 85-1	679202	679202	ref_mOTU_v2_0036	0.000778962	0.602252	0.159901	0.494	0.311806	0	0.10328	0.922	0.10328	0.909
Rhodopseudomonas_2	Rhodopseudomonas palustris BisA53	316055	316055	ref_mOTU_v2_3969	na	na	0.171499	0.311	0.311743	0	0.0970143	0.514	0.0970143	0.475
Paraprevotella_0	Paraprevotella clara YIT 11840	762968	762968	ref_mOTU_v2_4942	0.516325	0.514309	0.196116	0.124	0.311371	1	0.178885	0	0.178885	0
Escherichia_41	Escherichia coli MS 107-1	679207	679207	ref_mOTU_v2_0036	0.000778962	0.602252	0.156386	0.528	0.310704	0	0.106904	0.982	0.106904	0.987
Prevotella_19	Prevotella albensis DSM 11370	1.12298e+06	1122978	ref_mOTU_v2_0511	na	na	0.183942	0.177	0.310644	0	0.0872872	0.433	0.0872872	0.431
Enterobacter_8	Enterobacter cloacae subsp. cloacae NCTC 9394	718254	718254	ref_mOTU_v2_0265	0.967098	0.5034	0.155126	0.531	0.31033	0	0.1	0.904	0.1	0.913
Kocuria_1	Kocuria rhizophila DC2201	378754	378753	ref_mOTU_v2_4103	na	na	0.121268	0.714	0.309669	1	0.137649	0	0.137649	0
Odoribacter_1	Odoribacter splanchnicus 1651/6, DSM 20712	709991	28118	ref_mOTU_v2_4846	0.358819	0.524994	0.129641	0.669	0.308983	1	0.0942809	0	0.0942809	0
Hungatella_1	Clostridium hathewayi WAL-18680	742737	742737	ref_mOTU_v2_4883	na	na	0.180579	0.178	0.308736	0	0.125109	0	0.125109	0.919
Staphylococcus_7	Staphylococcus aureus subsp. aureus EMRSA16	585154	585154	ref_mOTU_v2_0067	na	na	0.111456	0.852	0.308407	0	0.0834058	0	0.0834058	0
Staphylococcus_23	Staphylococcus warneri SG1	1.19453e+06	1194526	ref_mOTU_v2_0750	na	na	0.111283	0.856	0.307514	1	0.0471405	0.02	0.0471405	0.009
Staphylococcus_51	Staphylococcus warneri L37603	596319	596319	ref_mOTU_v2_0750	na	na	0.111456	0.849	0.30644	0	0.0834058	0	0.0834058	0
Escherichia_6	Escherichia coli MS 116-1	749538	749538	ref_mOTU_v2_0036	0.000778962	0.602252	0.155126	0.505	0.305829	0	0.1	0.899	0.1	0.918
Escherichia_48	Escherichia coli FVEC1302	656379	656379	ref_mOTU_v2_0036	0.000778962	0.602252	0.213201	0.074	0.305812	0	0.154919	0	0.154919	0
Lactobacillus_57	Lactobacillus plantarum JDM1	644042	644042	ref_mOTU_v2_0154	na	na	0.108148	0.996	0.303949	1	0.0942809	0.991	0.0942809	0.991
Pseudomonas_23	Pseudomonas sp. 2_1_26	665948	665948	ref_mOTU_v2_0096	na	na	0.11547	0.741	0.30369	0	0.106904	0.997	0.106904	0.997
Staphylococcus_43	Staphylococcus aureus A8796	553577	553577	ref_mOTU_v2_0067	na	na	0.111456	0.847	0.303619	0	0.0834058	0	0.0834058	0
Staphylococcus_34	Staphylococcus aureus subsp. aureus TCH130	548474	548474	ref_mOTU_v2_0067	na	na	0.111456	0.847	0.303619	0	0.0834058	0	0.0834058	0
Streptococcus_4	Streptococcus constellatus subsp. pharyngis SK1060	1.03518e+06	1035184	ref_mOTU_v2_0143	0.000806015	0.573076	0.282843	0.039	0.303569	1	0.222834	1	0.222834	0.999
Enterococcus_8	Enterococcus faecium DO	333849	333849	ref_mOTU_v2_0372	0.307337	0.465165	0.324967	0.035	0.303061	0	0.259973	1	0.259973	1
Roseiflexus_0	Roseiflexus sp. RS-1	357808	357808	ref_mOTU_v2_4067	na	na	0.169031	0.248	0.302817	0	0.0894427	0.961	0.0894427	0.715
Lactobacillus_28	Lactobacillus delbrueckii subsp. bulgaricus ATCC BAA-365	321957	321956	ref_mOTU_v2_0181	na	na	0.167705	0.279	0.302731	1	0.134164	0.467	0.134164	0.442
Lactobacillus_48	Lactobacillus salivarius ACS-116-V-Col5a	768728	768728	ref_mOTU_v2_0125	0.00114247	0.553035	0.368932	0.03	0.302327	0	0.255604	1	0.255604	1
Desulfitobacterium_0	Desulfitobacterium hafniense Y51	138119	138119	ref_mOTU_v2_0329	na	na	0.188982	0.11	0.301657	0	0.145521	0.92	0.145521	0.085
Brevibacterium_3	Brevibacterium linens BL2	321955	321955	ref_mOTU_v2_3999	na	na	0.114708	0.771	0.301096	1	0.1	0.965	0.1	0.977
Staphylococcus_22	Staphylococcus epidermidis BCM-HMP0060	525374	525374	ref_mOTU_v2_0007	na	na	0.113961	0.825	0.299337	0	0.0852803	0	0.0852803	0
Brachyspira_3	Brachyspira murdochii DSM 12563	526225	526224	ref_mOTU_v2_0959	na	na	0.19245	0.089	0.29876	0	0.11547	0	0.11547	0
Staphylococcus_54	Staphylococcus aureus subsp. aureus M899	585159	585159	ref_mOTU_v2_0067	na	na	0.113961	0.824	0.298551	0	0.0852803	0	0.0852803	0
Bartonella_0	Bartonella quintana Toulouse	283165	283165	ref_mOTU_v2_0582	na	na	0.11847	0.69	0.298256	1	0.0917663	0.809	0.0917663	0.823
Corynebacterium_13	Corynebacterium jeikeium ATCC 43734	525262	525262	ref_mOTU_v2_1336	na	na	0.128565	0.601	0.296232	0	0.0852803	0	0.0852803	0
Bordetella_5	Bordetella parapertussis 12822	257311	257311	ref_mOTU_v2_0106	na	na	0.177705	0.114	0.296009	0	0.134164	0.993	0.137649	0.999
Escherichia_7	Escherichia coli B088	550672	550672	ref_mOTU_v2_0036	0.000778962	0.602252	0.213201	0.059	0.295259	0	0.154919	0	0.154919	0
Yersinia_0	Yersinia pestis biovar Medievalis str. Harbin 35	547048	547048	ref_mOTU_v2_0149	na	na	0.111456	0.838	0.294657	0	0.0834058	0	0.0834058	0
Staphylococcus_12	Staphylococcus aureus subsp. aureus 58-424	585144	585144	ref_mOTU_v2_0067	na	na	0.111456	0.838	0.294657	0	0.0834058	0	0.0834058	0
Odoribacter_0	Odoribacter laneus YIT 12061	742817	742817	ref_mOTU_v2_4887	na	na	0.181902	0.103	0.29451	1	0.174574	0	0.174574	0
Bacillus_49	Bacillus cereus m1293	526973	526973	ref_mOTU_v2_0233	na	na	0.111111	0.846	0.293906	0	0.0942809	0.901	0.0942809	0.89
Staphylococcus_11	Staphylococcus aureus subsp. aureus WBG10049	585160	585160	ref_mOTU_v2_0067	na	na	0.112687	0.809	0.293693	0	0.0872872	0	0.0872872	0.911
Serratia_1	Serratia odorifera DSM 4582	667129	667129	ref_mOTU_v2_4748	na	na	0.158777	0.336	0.293329	0	0.15	0.991	0.15	0.994
Corynebacterium_20	Corynebacterium genitalium ATCC 33030	585529	585529	ref_mOTU_v2_4579	na	na	0.173494	0.115	0.293309	0	0.0852803	0	0.0852803	0
Clostridium_21	Clostridium sporogenes ATCC 15579	471872	471871	ref_mOTU_v2_0294	na	na	0.1066	0.978	0.293033	1	0.10328	0.991	0.10328	0.994
Listeria_13	Listeria monocytogenes 08-5923	637381	637381	ref_mOTU_v2_0118	na	na	0.267261	0.035	0.292852	0	0.141421	0	0.141421	0
Bacillus_35	Bacillus cereus ATCC 10987	222524	222523	ref_mOTU_v2_0233	na	na	0.108148	0.868	0.291164	0	0.0942809	0.915	0.0942809	0.935
Robiginitalea_0	Robiginitalea biformata HTCC2501	313596	313596	ref_mOTU_v2_3936	na	na	0.158114	0.352	0.291027	0	0.0894427	0	0.0894427	0
Bacillus_22	Bacillus cereus Q1	361101	361100	ref_mOTU_v2_0233	na	na	0.108148	0.867	0.290792	0	0.0942809	0.91	0.0942809	0.897
Lactobacillus_63	Lactobacillus amylolyticus DSM 11664	585524	585524	ref_mOTU_v2_4578	na	na	0.171499	0.116	0.290335	1	0.141421	0.999	0.141421	0.998
Ralstonia_1	Ralstonia solanacearum UW551	342111	342110	ref_mOTU_v2_0129	na	na	0.143223	0.485	0.290302	0	0.10328	0	0.10328	0.907
Halococcus_0	Halococcus morrhuae DSM1307	931278	931277	ref_mOTU_v2_5185	na	na	0.139876	0.503	0.290149	1	0.11547	0.682	0.11547	0.682
Staphylococcus_3	Staphylococcus aureus A9765	553594	553594	ref_mOTU_v2_0067	na	na	0.111456	0.831	0.289404	0	0.0834058	0	0.0834058	0
Escherichia_35	Escherichia coli MS 145-7	679204	679204	ref_mOTU_v2_0036	0.000778962	0.602252	0.155126	0.375	0.289339	0	0.1	0.915	0.1	0.913
Bifidobacterium_45	Bifidobacterium bifidum S17	883062	883062	ref_mOTU_v2_0786	0.611077	0.475182	0.109109	0.845	0.288136	1	0.0872872	0.942	0.0872872	0.249
Streptococcus_33	Streptococcus sp. I-G2	1.15643e+06	1156431	ref_mOTU_v2_0650	na	na	0.172062	0.107	0.288	1	0.134164	0.938	0.134164	0.937
Fusobacterium_20	Fusobacterium periodonticum 1_1_41FAA	469622	469621	ref_mOTU_v2_1402	na	na	0.114708	0.699	0.286287	1	0.1	0.995	0.1	0.999
Streptococcus_34	Streptococcus pneumoniae AP200	574093	574093	ref_mOTU_v2_0020	na	na	0.212132	0.047	0.285936	0	0.12	0	0.12	0
Clostridium_11	Clostridium botulinum D str. 1873	592027	592027	ref_mOTU_v2_1188	na	na	0.33541	0.021	0.285398	0	0.212132	0	0.212132	0
Staphylococcus_37	Staphylococcus aureus subsp. aureus C101	585150	585149	ref_mOTU_v2_0067	na	na	0.109109	0.842	0.285239	0	0.0816497	0	0.0816497	0
Actinobacillus_4	Actinobacillus pleuropneumoniae serovar 1 str. 4074	228399	228399	ref_mOTU_v2_0851	na	na	0.162221	0.166	0.284108	0	0.134164	0.91	0.134164	0.935
Campylobacter_4	Campylobacter hominis ATCC BAA-381	360108	360107	ref_mOTU_v2_4074	na	na	0.124035	0.54	0.283468	1	0.0894427	0.769	0.0894427	0.783
Streptococcus_10	Streptococcus infantis ATCC 700779	889204	889204	ref_mOTU_v2_0683	na	na	0.114332	0.703	0.283116	1	0.0852803	0.928	0.0852803	0.922
Mycobacterium_3	Mycobacterium fortuitum subsp. fortuitum DSM 46621	1.2141e+06	1214102	ref_mOTU_v2_0800	na	na	0.121716	0.564	0.283029	1	0.10328	0.951	0.10328	0.95
Ruminiclostridium_5	Clostridium viride DSM 6836	1.12134e+06	1121344	ref_mOTU_v2_1910	na	na	0.109109	0.839	0.282451	1	0.0834058	0.541	0.0834058	0.536
Pseudoramibacter_0	Pseudoramibacter alactolyticus ATCC 23263	887929	887929	ref_mOTU_v2_5103	na	na	0.218218	0.038	0.28226	1	0.156893	0.999	0.156893	0.987
Yersinia_12	Yersinia pseudotuberculosis IP 32953	273123	273123	ref_mOTU_v2_0149	na	na	0.11847	0.593	0.282155	0	0.106904	0	0.106904	0
Corynebacterium_23	Corynebacterium ureicelerivorans	401472	401472	ref_mOTU_v2_4187	na	na	0.114708	0.644	0.280147	1	0.0917663	0	0.0917663	0.223
Acinetobacter_1	Acinetobacter haemolyticus NIPH 261	1.21799e+06	1217986	ref_mOTU_v2_0817	na	na	0.111283	0.805	0.279244	1	0.0970143	0	0.0970143	0.226
Escherichia_3	Escherichia coli MS 60-1	749530	749530	ref_mOTU_v2_0036	0.000778962	0.602252	0.213201	0.038	0.278467	0	0.154919	0.997	0.154919	0.99
Dickeya_0	Dickeya dadantii Ech586	590409	590409	ref_mOTU_v2_0717	na	na	0.125988	0.494	0.27791	0	0.106904	0	0.106904	0
Staphylococcus_14	Staphylococcus saprophyticus subsp. saprophyticus ATCC 15305	342451	342451	ref_mOTU_v2_0570	na	na	0.108148	0.845	0.277641	1	0.0917663	0.054	0.0917663	0.043
Corynebacterium_24	Corynebacterium pseudotuberculosis FRC41	765874	765874	ref_mOTU_v2_0290	na	na	0.159901	0.134	0.276572	0	0.0872872	0	0.0872872	0
Corynebacterium_7	Corynebacterium lipophiloflavum DSM 44291	525263	525263	ref_mOTU_v2_4421	na	na	0.176777	0.067	0.276409	0	0.0852803	0	0.0852803	0
Aggregatibacter_0	Aggregatibacter aphrophilus NJ8700	634176	634176	ref_mOTU_v2_1461	na	na	0.111283	0.751	0.275802	1	0.1	0	0.1	0
Cutibacterium_1	Propionibacterium avidum 44067	1.17032e+06	1170318	ref_mOTU_v2_0703	na	na	0.114708	0.609	0.274095	1	0.0894427	0	0.0894427	0
Acinetobacter_9	Acinetobacter radioresistens SK82	596318	596318	ref_mOTU_v2_0819	na	na	0.191346	0.048	0.274024	0	0.12792	0	0.12792	0.909
Aeromonas_4	Aeromonas caviae Ae398	878320	878320	ref_mOTU_v2_1203	na	na	0.112687	0.687	0.273857	1	0.106904	0	0.106904	0
Ralstonia_3	Ralstonia solanacearum GMI1000	267609	267608	ref_mOTU_v2_0945	na	na	0.190885	0.048	0.273751	0	0.141421	0	0.141421	0.901
Enterococcus_21	Enterococcus faecalis TX0860	749512	749512	ref_mOTU_v2_0116	0.647562	0.510624	0.26688	0.02	0.273135	0	0.19245	1	0.19245	0.999
Staphylococcus_2	Staphylococcus aureus A8819	553580	553580	ref_mOTU_v2_0067	na	na	0.111456	0.718	0.27304	0	0.0834058	0	0.0834058	0
Aggregatibacter_2	Aggregatibacter actinomycetemcomitans D7S-1	694569	694569	ref_mOTU_v2_0147	na	na	0.19803	0.041	0.272716	0	0.163299	0	0.163299	0.998
Methanosphaera_0	Methanosphaera stadtmanae DSM 3091	339860	339860	ref_mOTU_v2_4038	na	na	0.103005	0.939	0.27222	1	0.0730297	0.87	0.0730297	0.869
Enterococcus_22	Enterococcus italicus DSM 15952	888064	888064	ref_mOTU_v2_5110	na	na	0.131876	0.384	0.271878	0	0.0834058	0.302	0.0834058	0
Acidipropionibacterium_0	Propionibacterium acidipropionici ATCC 4875	1.17137e+06	1171373	ref_mOTU_v2_0400	na	na	0.114332	0.613	0.271282	1	0.137649	0	0.137649	0
Streptococcus_12	Streptococcus parasanguinis ATCC 903	888048	888048	ref_mOTU_v2_0144	0.371857	0.471066	0.114332	0.611	0.270604	1	0.0852803	0.93	0.0852803	0.94
Enterococcus_30	Enterococcus phoeniculicola ATCC BAA-412	1.15861e+06	1158610	ref_mOTU_v2_0680	na	na	0.105409	0.858	0.270431	1	0.0834058	0.929	0.0834058	0.924
Nocardioides_0	Nocardioides sp. JS614	196162	196162	ref_mOTU_v2_3747	na	na	0.284268	0.018	0.270365	0	0.174574	0	0.174574	0
Rothia_3	Rothia aeria F0474	1.12572e+06	1125724	ref_mOTU_v2_0551	na	na	0.155126	0.137	0.270339	1	0.130931	0	0.130931	0.338
Staphylococcus_6	Staphylococcus lugdunensis HKU09-01	698737	698737	ref_mOTU_v2_0140	na	na	0.111283	0.721	0.270296	1	0.0485071	0.107	0.0485071	0.125
Aeromonas_3	Aeromonas veronii B565	998088	998088	ref_mOTU_v2_0285	na	na	0.122628	0.422	0.26928	1	0.106904	0	0.106904	0
Saccharopolyspora_0	Saccharopolyspora erythraea NRRL 2338	405948	405948	ref_mOTU_v2_1373	na	na	0.108148	0.83	0.267023	0	0.0917663	0	0.0917663	0
Paraprevotella_1	Paraprevotella xylaniphila YIT 11841	762983	762982	ref_mOTU_v2_4943	0.967098	0.49643	0.181568	0.046	0.266926	1	0.166812	0	0.166812	0
Neisseria_12	Neisseria flavescens NRL30031/H210	546264	546264	ref_mOTU_v2_4463	na	na	0.105851	0.841	0.26657	0	0.0872872	0.379	0.0872872	0.374
Streptococcus_14	Streptococcus thoraltensis DSM 12221	1.12332e+06	1123318	ref_mOTU_v2_2181	na	na	0.100504	0.961	0.266212	1	0.08	0.912	0.08	0.911
Streptococcus_13	Streptococcus australis ATCC 700641	888833	888833	ref_mOTU_v2_1524	0.139146	0.459264	0.114332	0.594	0.265942	1	0.0852803	0.928	0.0852803	0.937
Clostridium_12	Clostridium tyrobutyricum DSM 2637 = ATCC 25755 = JCM 11008	1.12134e+06	1121342	ref_mOTU_v2_0475	na	na	0.114332	0.591	0.265239	1	0.130931	0.996	0.130931	0.994
Ruminiclostridium_11	Clostridium sporosphaeroides DSM 1294	1.12133e+06	1121334	ref_mOTU_v2_1909	na	na	0.100504	0.885	0.264246	1	0.0816497	0.979	0.0816497	0.822
Eubacterium_13	Eubacterium cellulosolvens 6	633697	633697	ref_mOTU_v2_4652	na	na	0.105851	0.837	0.263563	1	0.11767	0.238	0.11767	0.245
Acidaminococcus_0	Acidaminococcus intestini RyC-MR95	568816	568816	ref_mOTU_v2_0391	0.0168955	0.554832	0.105409	0.845	0.261743	1	0.0894427	0.988	0.0894427	0.99
Haemophilus_3	Haemophilus influenzae 6P18H1	521004	521004	ref_mOTU_v2_1014	na	na	0.144338	0.143	0.261443	0	0.122474	0	0.122474	0
Staphylococcus_49	Staphylococcus pasteuri SP1	1.27628e+06	1276282	ref_mOTU_v2_0750	na	na	0.111283	0.677	0.260855	1	0.0471405	0.016	0.0471405	0.016
Streptococcus_43	Streptococcus anginosus 1_2_62CV	742820	742820	ref_mOTU_v2_0004	0.189031	0.530185	0.176777	0.042	0.259915	1	0.141421	0.999	0.141421	0.999
Blautia_0	Blautia obeum ATCC 29174	411460	411459	ref_mOTU_v2_4202	0.792384	0.476099	0.108465	0.711	0.257891	1	0.12792	0.94	0.12792	0.161
Mobiluncus_1	Mobiluncus curtisii ATCC 43063	548480	548479	ref_mOTU_v2_1436	na	na	0.144338	0.108	0.256038	1	0.113389	0	0.113389	0.23
Pseudomonas_4	Pseudomonas aeruginosa LESB58	557722	557722	ref_mOTU_v2_0096	na	na	0.176777	0.035	0.253885	0	0.154919	0.999	0.154919	0.995
Salmonella_13	Salmonella enterica subsp. enterica serovar Paratyphi A str. ATCC 9150	295319	295319	ref_mOTU_v2_0039	na	na	0.167705	0.043	0.253574	0	0.15	0	0.15	0
Burkholderia_4	Burkholderia cenocepacia J2315	216592	216591	ref_mOTU_v2_0098	na	na	0.1875	0.029	0.253484	0	0.154919	0.993	0.154919	0.995
Vibrio_3	Vibrio fluvialis 560	1.31531e+06	1315312	ref_mOTU_v2_1040	na	na	0.110096	0.628	0.252835	1	0.10328	0	0.10328	0
Bacteroides_28	Bacteroides graminisolvens DSM 19988	1.1211e+06	1121097	ref_mOTU_v2_0454	na	na	0.187867	0.026	0.252324	0	0.1	0.325	0.1	0.309
Candidatus_Stoquefichus_0	Stoquefichus massiliensis AP9	1.21184e+06	1211844	ref_mOTU_v2_2558	na	na	0.1066	0.729	0.251037	1	0.0834058	0.131	0.0834058	0.124
Microbacterium_0	Microbacterium oleivorans NBRC 103075	1.22353e+06	1223528	ref_mOTU_v2_3876	na	na	0.114708	0.409	0.250516	1	0.1	0.914	0.1	0.112
Brachybacterium_0	Brachybacterium paraconglomeratum LC44	1.06454e+06	1064537	ref_mOTU_v2_1681	na	na	0.108148	0.707	0.250369	1	0.0970143	0.914	0.0970143	0.935
Bacteroides_44	Bacteroides timonensis AP1	1.20347e+06	1203465	ref_mOTU_v2_0692	0.60928	0.525704	0.138013	0.1	0.250184	1	0.15	0.285	0.15	0.275
Neisseria_3	Neisseria cinerea ATCC 14685	546262	546262	ref_mOTU_v2_4461	na	na	0.0952381	0.868	0.249733	1	0.0852803	0	0.0852803	0.366
Acinetobacter_2	Acinetobacter sp. ADP1	62977.6	62977	ref_mOTU_v2_0435	na	na	0.2	0.019	0.248609	0	0.137649	0	0.137649	0
Corynebacterium_12	Corynebacterium propinquum DSM 44285	1.12137e+06	1121367	ref_mOTU_v2_1924	na	na	0.108148	0.698	0.248184	1	0.12792	0.508	0.12792	0.622
Veillonella_7	Veillonella parvula ATCC 17745	686660	686660	ref_mOTU_v2_1042	0.223475	0.554826	0.144338	0.076	0.248158	0	0.11547	0.996	0.11547	0.994
Bacteroides_53	Bacteroides massiliensis B846dnLKV334 = Timone 84634 = DSM 17679 = JCM 13223	1.1211e+06	204516	ref_mOTU_v2_0455	0.448641	0.475898	0.125245	0.122	0.247503	1	0.134164	0.312	0.134164	0.311
Brachybacterium_1	Brachybacterium faecium DSM 4810	446466	446465	ref_mOTU_v2_4271	na	na	0.166667	0.037	0.247409	0	0.05	0	0.05	0
Eggerthella_0	Eggerthella lenta DSM 2243	479438	479437	ref_mOTU_v2_0642	0.813655	0.509616	0.104257	0.817	0.24725	1	0.0816497	0.852	0.0816497	0.84
Alistipes_2	Alistipes finegoldii DSM 17242	679935	679935	ref_mOTU_v2_1481	0.173825	0.538435	0.111803	0.476	0.247156	1	0.0834058	0	0.0834058	0
Lactobacillus_36	Lactobacillus casei str. Zhang	498216	498216	ref_mOTU_v2_0226	0.256973	0.46349	0.327327	0.01	0.247006	0	0.226779	1	0.226779	1
Abiotrophia_0	Abiotrophia defectiva ATCC 49176	592010	592010	ref_mOTU_v2_4597	na	na	0.144338	0.074	0.24697	1	0.122474	0.997	0.122474	0.923
Ruminococcus_4	Ruminococcus lactaris ATCC 29176	471876	471875	ref_mOTU_v2_0281	0.356234	0.468613	0.0771517	0.928	0.246691	1	0.0534522	0.652	0.0534522	0.643
Escherichia_0	Escherichia coli MS 78-1	749532	749532	ref_mOTU_v2_0036	0.000778962	0.602252	0.151717	0.06	0.246506	0	0.1	0.903	0.1	0.924
Helicobacter_6	Helicobacter pylori HPKX_438_AG0C1	499171	499171	ref_mOTU_v2_0111	na	na	0.278243	0.011	0.245007	0	0.215526	1	0.215526	1
Corynebacterium_11	Corynebacterium ulcerans 809	945711	945711	ref_mOTU_v2_0081	na	na	0.108148	0.651	0.244174	1	0.0942809	0.924	0.0942809	0.222
Azoarcus_0	Azoarcus sp. BH72	62928.8	62928	ref_mOTU_v2_4640	na	na	0.0833333	0.854	0.243581	0	0.05	0.781	0.05	0.75
Vibrio_2	Vibrio mimicus MB-451	675806	675806	ref_mOTU_v2_0937	na	na	0.110096	0.566	0.243099	1	0.10328	0	0.10328	0
Bifidobacterium_22	Bifidobacterium animalis lactis V9	573236	573236	ref_mOTU_v2_0183	na	na	0.095673	0.846	0.24261	1	0.0816497	0.931	0.0816497	0.212
Clostridium_18	Clostridium novyi NT	386416	386415	ref_mOTU_v2_1191	na	na	0.261488	0.011	0.242395	0	0.156893	0	0.156893	0
Polaromonas_0	Polaromonas naphthalenivorans CJ2	365044	365044	unclassified	na	na	0.0833333	0.852	0.242274	0	0.0471405	0	0.0471405	0
Klebsiella_6	Klebsiella pneumoniae subsp. rhinoscleromatis ATCC 13884	667127	667127	ref_mOTU_v2_0160	0.599313	0.537737	0.206835	0.015	0.241975	0	0.15	0	0.15	0
Corynebacterium_1	Corynebacterium accolens ATCC 49726	862512	862512	ref_mOTU_v2_0770	na	na	0.153093	0.049	0.241609	0	0.0852803	0	0.0852803	0
Nitrosomonas_1	Nitrosomonas eutropha C91	335284	335283	ref_mOTU_v2_4028	na	na	0.186501	0.019	0.241395	0	0.0834058	0.942	0.0834058	0.937
Stenotrophomonas_1	Stenotrophomonas maltophilia D457	1.1634e+06	1163399	ref_mOTU_v2_0363	na	na	0.108148	0.617	0.241056	1	0.0942809	0	0.0942809	0
Bifidobacterium_25	Bifidobacterium animalis lactis Bl-04, ATCC SD5219	580050	580050	ref_mOTU_v2_0183	na	na	0.095673	0.843	0.240795	1	0.0816497	0.938	0.0816497	0.184
Bifidobacterium_41	Bifidobacterium animalis lactis DSM 10140	555970	302911	ref_mOTU_v2_0183	na	na	0.095673	0.843	0.240795	1	0.0816497	0.935	0.0816497	0.215
Ruminococcus_8	Ruminococcus gauvreauii DSM 19829	1.12308e+06	1123075	ref_mOTU_v2_2133	na	na	0.108148	0.612	0.240261	1	0.0852803	0.937	0.0852803	0.228
Acidaminococcus_1	Acidaminococcus sp. D21	563191	563191	ref_mOTU_v2_0391	0.0168955	0.554832	0.0690066	0.926	0.239993	1	0.0534522	0.978	0.0534522	0.984
Selenomonas_3	Selenomonas artemidis F0399	749551	749551	ref_mOTU_v2_0527	na	na	0.129099	0.076	0.239879	0	0.0816497	0.916	0.0816497	0
Eubacterium_23	Eubacterium ramulus ATCC 29099	1.25691e+06	1256908	ref_mOTU_v2_2795	0.422911	0.455506	0.09759	0.835	0.238152	1	0.0852803	0	0.0852803	0
Eggerthella_3	Eggerthella sp. 1_3_56FAA	665943	665943	ref_mOTU_v2_0642	0.813655	0.509616	0.0668153	0.971	0.237704	1	0.05	0.988	0.05	0.979
Selenomonas_4	Selenomonas sp. oral taxon 149 str. 67H29BP	864563	864563	ref_mOTU_v2_5025	na	na	0.193649	0.015	0.236715	0	0.122474	0	0.122474	0
Corynebacterium_4	Corynebacterium matruchotii ATCC 33806	566550	566549	ref_mOTU_v2_1439	na	na	0.180579	0.018	0.23613	0	0.0852803	0	0.0852803	0
Eubacterium_14	Lachnospiraceae bacterium sp. 5_1_63FAA	658089	658089	ref_mOTU_v2_1309	0.000176723	0.390797	0.0690066	0.86	0.236026	1	0.0534522	0.917	0.0534522	0.909
Streptococcus_51	Streptococcus sp. 2_1_36FAA	469609	469609	ref_mOTU_v2_1399	0.585738	0.521643	0.0668153	0.883	0.235598	1	0.05547	0.95	0.05547	0.951
Staphylococcus_53	Staphylococcus aureus subsp. aureus ATCC BAA-39	862516	862516	ref_mOTU_v2_0067	na	na	0.209657	0.012	0.234707	0	0.156893	0	0.156893	0.936
Acidipropionibacterium_1	Propionibacterium jensenii DSM 20535	1.123e+06	1122997	ref_mOTU_v2_2106	na	na	0.108465	0.51	0.234676	1	0.0970143	0	0.0970143	0
Erwinia_1	Erwinia billingiae Eb661	634500	634500	ref_mOTU_v2_4654	na	na	0.172062	0.019	0.234628	0	0.106904	0	0.106904	0
Escherichia_28	Escherichia coli MS 69-1	749531	749531	ref_mOTU_v2_0036	0.000778962	0.602252	0.161515	0.028	0.234371	0	0.106904	0.905	0.106904	0.911
Microbacterium_2	Microbacterium paraoxydans 77MFTsu3.2	1.15113e+06	1151126	ref_mOTU_v2_0641	na	na	0.108148	0.579	0.234092	1	0.0917663	0.921	0.0917663	0.891
Pseudomonas_12	Pseudomonas aeruginosa 2192	350704	350703	ref_mOTU_v2_0096	na	na	0.176777	0.018	0.234083	0	0.154919	0.999	0.154919	0.99
Bilophila_0	Bilophila sp. 4_1_30	693988	693988	ref_mOTU_v2_1149	0.00435134	0.598318	0.141421	0.05	0.233655	0	0.109545	0	0.109545	0.926
Alistipes_1	Alistipes onderdonkii DSM 19147	1.12097e+06	1203611	ref_mOTU_v2_0775	0.00520745	0.574411	0.179284	0.017	0.233653	1	0.0894427	0.633	0.0894427	0.605
Kocuria_0	Kocuria palustris PEL	1.23655e+06	1236550	ref_mOTU_v2_0913	na	na	0.105409	0.687	0.233499	1	0.0894427	0	0.0894427	0.082
Staphylococcus_42	Staphylococcus aureus A9754	553590	553590	ref_mOTU_v2_0067	na	na	0.158114	0.031	0.233431	0	0.122474	0	0.122474	0
Bifidobacterium_48	Bifidobacterium animalis lactis Bi-07	742729	742729	ref_mOTU_v2_0183	na	na	0.095673	0.826	0.232379	1	0.0816497	0.936	0.0816497	0.222
Enterococcus_29	Enterococcus faecium PC4.1	791162	791161	ref_mOTU_v2_0372	0.307337	0.465165	0.314309	0.008	0.231675	0	0.251447	0.999	0.251447	1
Bifidobacterium_7	Bifidobacterium bifidum BGN4	484020	484020	ref_mOTU_v2_0786	0.611077	0.475182	0.111803	0.217	0.231219	1	0.0872872	0.932	0.0872872	0.226
Corynebacterium_8	Corynebacterium glucuronolyticum ATCC 51867	548477	548477	ref_mOTU_v2_1435	na	na	0.117851	0.08	0.231058	1	0.130931	0.938	0.130931	0.18
Ruminiclostridium_0	Clostridium cellobioparum DSM 1351 = ATCC 15832	1.1213e+06	1121303	ref_mOTU_v2_2468	na	na	0.105409	0.629	0.230393	1	0.125109	0.981	0.125109	0.982
Actinomyces_2	Actinomyces sp. oral taxon 171 str. F0337	706439	706439	ref_mOTU_v2_1445	na	na	0.258199	0.009	0.230372	0	0.2	0	0.2	0
Anaerobiospirillum_0	Anaerobiospirillum succiniciproducens DSM 640001	1.12099e+06	1120988	ref_mOTU_v2_1865	na	na	0.111803	0.189	0.230201	1	0.0834058	0.953	0.0834058	0.946
Aromatoleum_0	Aromatoleum aromaticum EbN1	76114.8	76114	ref_mOTU_v2_4936	na	na	0.0890871	0.825	0.229725	0	0.0471405	0	0.0471405	0
Aeromonas_0	Aeromonas jandaei Riv2	1.45828e+06	1458276	ref_mOTU_v2_0284	na	na	0.119523	0.065	0.229209	1	0.106904	0	0.106904	0
Methanomassiliicoccus_0	Methanomassiliicoccus luminyensis B10	1.1753e+06	1175296	ref_mOTU_v2_2407	na	na	0.101144	0.689	0.227626	1	0.07698	0.617	0.07698	0.762
Staphylococcus_16	Staphylococcus epidermidis SK135	596317	596317	ref_mOTU_v2_0007	na	na	0.236525	0.009	0.226817	0	0.170561	0.994	0.170561	0.992
Bacteroides_50	Bacteroides xylanisolvens XB1A	657309	657309	ref_mOTU_v2_1072	0.874772	0.507746	0.0771517	0.829	0.226528	1	0.057735	0	0.057735	0
Yersinia_2	Yersinia pestis biovar Orientalis str. IP275	373666	373665	ref_mOTU_v2_0149	na	na	0.176777	0.014	0.226022	0	0.154919	0	0.154919	0
Haemophilus_0	Haemophilus haemolyticus M19501	1.0288e+06	1028803	ref_mOTU_v2_1583	na	na	0.1	0.702	0.225949	1	0.0894427	0	0.0894427	0
Bacteroides_55	Bacteroides plebeius M12, DSM 17135	484019	310297	ref_mOTU_v2_4343	0.846912	0.504335	0.0741249	0.833	0.225035	1	0.0534522	0.617	0.0534522	0.62
Varibaculum_0	Varibaculum cambriense DSM 15806	1.12349e+06	1123488	ref_mOTU_v2_2210	na	na	0.0982946	0.705	0.22466	1	0.0852803	0	0.0852803	0
Lachnoclostridium_9	Clostridium indolis DSM 755	1.30488e+06	1304881	ref_mOTU_v2_0995	na	na	0.102598	0.624	0.22443	1	0.134164	0	0.134164	0
Bacteroides_45	Bacteroides sp. 3_1_19	469592	469592	ref_mOTU_v2_1074	0.00229263	0.59164	0.0771517	0.816	0.224363	1	0.057735	0.402	0.057735	0.423
Stackebrandtia_0	Stackebrandtia nassauensis DSM 44728	446471	446470	ref_mOTU_v2_4274	na	na	0.223607	0.009	0.223863	0	0.141421	0	0.141421	0.921
Corynebacterium_14	Corynebacterium striatum ATCC 6940	525268	525268	ref_mOTU_v2_4422	na	na	0.111111	0.272	0.223782	1	0.137649	0	0.137649	0
Escherichia_39	Escherichia coli MS 124-1	679205	679205	ref_mOTU_v2_0036	0.000778962	0.602252	0.218218	0.009	0.222322	0	0.154919	0.994	0.154919	0.991
Pseudobutyrivibrio_0	Pseudobutyrivibrio ruminis AD2017	1.28069e+06	1280694	ref_mOTU_v2_2892	na	na	0.102869	0.608	0.222206	1	0.0852803	0.946	0.0852803	0.153
Streptococcus_39	Streptococcus agalactiae NEM316	211110	211110	ref_mOTU_v2_0366	na	na	0.357217	0.006	0.221129	0	0.247487	1	0.247487	1
Roseomonas_0	Roseomonas mucosa ATCC BAA-692	1.44814e+06	1448136	ref_mOTU_v2_0831	na	na	0.100125	0.629	0.220792	1	0.0894427	0	0.0894427	0
Aeromonas_2	Aeromonas media WS	1.2081e+06	1208104	ref_mOTU_v2_0788	na	na	0.116642	0.058	0.220501	1	0.106904	0	0.106904	0
Blautia_3	Blautia producta DSM 2950	1.12111e+06	1121114	ref_mOTU_v2_1889	0.49106	0.519305	0.0953463	0.71	0.220283	1	0.0872872	0.909	0.0872872	0
Dictyoglomus_1	Dictyoglomus turgidum DSM 6724	515635	515635	ref_mOTU_v2_4390	na	na	0.0741249	0.804	0.220258	0	0.03849	0.695	0.03849	0.689
Eubacterium_44	Flavobacteria bacterium BBFL7	156587	156586	ref_mOTU_v2_3682	na	na	0.334077	0.006	0.219628	0	0.188982	0	0.188982	0
Escherichia_22	Escherichia coli MS 200-1	749550	749550	ref_mOTU_v2_0036	0.000778962	0.602252	0.159901	0.017	0.218808	0	0.10328	0.925	0.10328	0.925
Methanobrevibacter_0	Methanobrevibacter ruminantium M1	634498	634498	ref_mOTU_v2_4653	na	na	0.10328	0.543	0.218332	1	0.0730297	0.721	0.0730297	0.808
Corynebacterium_19	Corynebacterium kroppenstedtii DSM 44385	645127	645127	ref_mOTU_v2_4694	na	na	0.114332	0.07	0.218189	1	0.0872872	0	0.0872872	0
Bifidobacterium_10	Bifidobacterium scardovii JCM 12489 = DSM 13734	1.15046e+06	1150461	ref_mOTU_v2_0634	na	na	0.100125	0.61	0.218165	1	0.08	0	0.08	0
Acinetobacter_10	Acinetobacter lwoffii WJ10621	1.04663e+06	1046625	ref_mOTU_v2_0197	na	na	0.108465	0.244	0.218064	1	0.134164	0.504	0.134164	0.477
Streptococcus_25	Streptococcus gallolyticus subsp. gallolyticus ATCC 43143	981539	981539	ref_mOTU_v2_0416	0.00506318	0.556866	0.0606339	0.856	0.217413	1	0.0447214	0	0.0447214	0
Campylobacter_2	Bacteroides ureolyticus DSM 20703	1.1211e+06	1121102	ref_mOTU_v2_0459	na	na	0.102869	0.565	0.217406	1	0.0852803	0.746	0.0852803	0.732
Akkermansia_0	Akkermansia muciniphila ATCC BAA-835	349742	349741	ref_mOTU_v2_1301	0.0439745	0.546928	0.0645497	0.833	0.217284	1	0.0485071	0	0.0485071	0
Bifidobacterium_28	Bifidobacterium mongoliense DSM 21395	1.4376e+06	1437603	ref_mOTU_v2_1181	na	na	0.100504	0.597	0.217283	1	0.0784465	0	0.0784465	0
Hungatella_2	Clostridium hathewayi 12489931	999412	999412	ref_mOTU_v2_0882	2.44287e-09	0.659683	0.100504	0.597	0.217283	1	0.08	0.925	0.08	0.041
Bordetella_0	Bordetella petrii DSM 12804	340100	340100	ref_mOTU_v2_5252	na	na	0.179284	0.011	0.217104	0	0.134164	0	0.134164	0.917
Exiguobacterium_0	Exiguobacterium aurantiacum DSM 6208	1.39769e+06	1397694	ref_mOTU_v2_1039	na	na	0.0592349	0.965	0.215552	1	0.0516398	0.918	0.0516398	0.914
Bacillus_13	Bacillus thuringiensis serovar pakistani str. T13001	527027	527027	ref_mOTU_v2_0233	na	na	0.162698	0.013	0.214962	0	0.145521	0.913	0.145521	0.917
Campylobacter_0	Campylobacter lari RM2100	306264	306263	ref_mOTU_v2_3923	na	na	0.0982946	0.602	0.21478	1	0.0784465	0.878	0.0784465	0.871
Eubacterium_24	Eubacterium hallii L2-7	39488.1	411487	meta_mOTU_v2_6657	0.383204	0.467812	0.0606339	0.848	0.213981	1	0.0852803	0	0.0852803	0
Trueperella_0	Trueperella pyogenes MS249	1.44814e+06	1448141	ref_mOTU_v2_1196	na	na	0.100125	0.584	0.213934	1	0.0816497	0	0.0816497	0
Campylobacter_20	Campylobacter jejuni subsp. jejuni 1336	683082	683082	ref_mOTU_v2_0332	na	na	0.065372	0.799	0.213888	0	0.0392232	0.872	0.0392232	0.863
Yersinia_11	Yersinia pestis KIM D27	687916	687916	ref_mOTU_v2_0149	na	na	0.176777	0.01	0.213028	0	0.154919	0	0.154919	0
Bacillus_25	Bacillus halodurans C-125	272559	272558	ref_mOTU_v2_3868	na	na	0.0668153	0.739	0.21194	1	0.0516398	0.917	0.0516398	0
Escherichia_31	Escherichia coli 042	216592	216592	ref_mOTU_v2_0036	0.000778962	0.602252	0.213201	0.007	0.21185	0	0.154919	0	0.154919	0
Bacteroides_52	Bacteroides vulgatus PC510	702446	702446	ref_mOTU_v2_0898	0.0305805	0.573361	0.391925	0.005	0.211645	0	0.215526	0.581	0.222834	0.576
Fusobacterium_0	Fusobacterium periodonticum 2_1_31	469599	469599	ref_mOTU_v2_1402	na	na	0.114708	0.045	0.211521	1	0.1	0.962	0.1	0.961
Hungatella_0	Clostridium hathewayi DSM 13479	566551	566550	meta_mOTU_v2_6105	1.3769e-09	0.654547	0.0982946	0.577	0.211487	1	0.0784465	0.922	0.0784465	0.065
Parasutterella_0	Parasutterella excrementihominis YIT 11859	762966	762966	ref_mOTU_v2_1405	0.528281	0.472341	0.0990148	0.506	0.208338	1	0.0816497	0	0.0816497	0
Staphylococcus_21	Staphylococcus aureus subsp. aureus Btn1260	585148	585148	ref_mOTU_v2_0067	na	na	0.109109	0.088	0.207458	0	0.0816497	0	0.0816497	0
Haemophilus_8	Haemophilus sputorum CCUG 13788	1.03584e+06	1035839	ref_mOTU_v2_0151	na	na	0.105409	0.33	0.207425	1	0.0942809	0	0.0942809	0.153
Bifidobacterium_32	Bifidobacterium animalis lactis CNCM I-2494	1.0424e+06	1042403	ref_mOTU_v2_0183	na	na	0.0978232	0.522	0.207403	1	0.0816497	0.94	0.0816497	0.173
Enhydrobacter_0	Enhydrobacter aerosaccus SK60	553217	553217	ref_mOTU_v2_4486	na	na	0.136083	0.018	0.207206	0	0.0942809	0.907	0.0942809	0.927
Lysinibacillus_0	Lysinibacillus sphaericus C3-41	444178	444177	ref_mOTU_v2_1135	na	na	0.0626224	0.732	0.206845	1	0.0485071	0.344	0.0485071	0.348
Leptothrix_0	Leptothrix cholodnii SP-6	395496	395495	ref_mOTU_v2_4163	na	na	0.152944	0.013	0.206522	0	0.0917663	0.914	0.0917663	0.922
Dokdonia_0	Dokdonia donghaensis MED134	313591	313590	ref_mOTU_v2_1021	na	na	0.301511	0.005	0.20622	0	0.170561	0	0.170561	0
Dietzia_0	Dietzia cinnamea P4	910954	910954	ref_mOTU_v2_2946	na	na	0.0625	0.735	0.206169	1	0.0894427	0.305	0.0894427	0.337
Lautropia_0	Lautropia mirabilis ATCC 51599	887898	887898	ref_mOTU_v2_5102	na	na	0.105409	0.289	0.205909	1	0.0852803	0	0.0852803	0
Enterococcus_36	Enterococcus saccharolyticus 30_1	742813	742813	ref_mOTU_v2_1043	na	na	0.217571	0.006	0.205571	0	0.16	0.986	0.16	0.906
Actinomyces_13	Actinomyces odontolyticus ATCC 17982	411467	411466	ref_mOTU_v2_0375	na	na	0.0745356	0.605	0.205162	1	0.057735	0.939	0.057735	0.935
Staphylococcus_28	Staphylococcus hominis SK119	629742	629742	ref_mOTU_v2_0727	na	na	0.154919	0.012	0.204839	0	0.12	0	0.12	0
Bifidobacterium_29	Bifidobacterium kashiwanohense DSM 21854	1.15046e+06	1150460	ref_mOTU_v2_0633	0.328985	0.463842	0.104257	0.275	0.20398	1	0.07698	0	0.07698	0
Escherichia_34	Escherichia coli MS 16-3	749542	749542	ref_mOTU_v2_0036	0.000778962	0.602252	0.213201	0.006	0.203664	0	0.154919	0.996	0.154919	0.993
Thermobifida_0	Thermobifida fusca YX	269801	269800	ref_mOTU_v2_0702	na	na	0.213201	0.006	0.203481	0	0.12792	0.92	0.12792	0.911
Corynebacterium_6	Corynebacterium durum F0235	1.0352e+06	1035195	ref_mOTU_v2_1615	na	na	0.111111	0.063	0.203001	1	0.134164	0	0.134164	0.224
Staphylococcus_47	Staphylococcus aureus subsp. aureus MR1	680649	680649	ref_mOTU_v2_0067	na	na	0.210819	0.006	0.202741	0	0.163299	0	0.163299	0.913
Rhodococcus_2	Rhodococcus rhodochrous ATCC 21198	1.42905e+06	1429046	ref_mOTU_v2_1023	na	na	0.114708	0.03	0.202577	1	0.0970143	0.93	0.0970143	0.114
Microbacterium_1	Microbacterium gubbeenense DSM 15944	1.12224e+06	1122237	ref_mOTU_v2_2063	na	na	0.117647	0.022	0.202078	1	0.1	0.923	0.1	0.944
Salmonella_2	Salmonella enterica subsp. enterica serovar Enteritidis str.	696865	696865	ref_mOTU_v2_0039	na	na	0.167705	0.009	0.201662	0	0.15	0	0.15	0
Histophilus_0	Haemophilus somnus 2336	228401	228400	ref_mOTU_v2_1292	na	na	0.158114	0.01	0.199941	0	0.122474	0	0.122474	0
Prevotella_18	Prevotella copri CB7, DSM 18205	537012	165179	ref_mOTU_v2_4448	0.939398	0.50992	0.0805823	0.495	0.199632	1	0.0534522	0.664	0.0534522	0.635
Proteus_1	Proteus mirabilis ATCC 35198	471881	471881	ref_mOTU_v2_1034	na	na	0.112687	0.032	0.19955	0	0.10328	0	0.10328	0
Ruminococcus_1	Ruminococcus bicirculans 80/3	1.16072e+06	1160721	ref_mOTU_v2_2358	0.131944	0.448925	0.0589256	0.841	0.197862	1	0.0458831	0	0.0458831	0
Kluyvera_0	Kluyvera ascorbata ATCC 33433	1.006e+06	1006000	ref_mOTU_v2_1564	na	na	0.113961	0.029	0.197798	1	0.10328	0	0.10328	0
Eubacterium_1	Flavobacteriaceae bacterium 3519-10	531844	531844	ref_mOTU_v2_4445	na	na	0.326599	0.004	0.197531	0	0.16	0	0.16	0
Plesiomonas_0	Plesiomonas shigelloides 302-73	1.31598e+06	1315976	NA	na	na	0.0645497	0.603	0.196934	1	0.057735	0.109	0.057735	0.096
Vibrio_1	Vibrio parahaemolyticus RIMD 2210633	223927	223926	ref_mOTU_v2_0715	na	na	0.116642	0.018	0.195828	1	0.106904	0	0.106904	0
Alistipes_3	Alistipes shahii WAL 8301	717959	717959	ref_mOTU_v2_4873	0.778834	0.509119	0.188982	0.006	0.195792	1	0.0834058	0	0.0834058	0.124
Mitsuokella_0	Mitsuokella jalaludinii DSM 13811	1.41067e+06	1410665	ref_mOTU_v2_3339	0.719088	0.492691	0.09759	0.291	0.195536	1	0.12	0	0.12	0
Trabulsiella_0	Trabulsiella guamensis ATCC 49490	1.00599e+06	1005994	ref_mOTU_v2_1563	na	na	0.113961	0.023	0.194913	1	0.106904	0	0.106904	0
Blastococcus_0	Blastococcus massiliensis AP3	1.21182e+06	1211815	ref_mOTU_v2_2555	na	na	0.0592349	0.746	0.194765	1	0.0458831	0.387	0.0458831	0.415
Serratia_0	Serratia liquefaciens ATCC 27592	1.34661e+06	1346614	ref_mOTU_v2_1086	na	na	0.0615457	0.618	0.193431	1	0.057735	0	0.057735	0
Curtobacterium_0	Curtobacterium flaccumfaciens UCD-AKU	1.29202e+06	1292022	ref_mOTU_v2_3443	na	na	0.108148	0.055	0.193166	1	0.0970143	0.949	0.0970143	0.946
Staphylococcus_45	Staphylococcus aureus A10102	553601	553601	ref_mOTU_v2_0067	na	na	0.111456	0.03	0.192971	0	0.0834058	0	0.0834058	0
Kytococcus_0	Kytococcus sedentarius DSM 20547	478802	478801	ref_mOTU_v2_4333	na	na	0.111283	0.031	0.192459	1	0.12792	0.944	0.12792	0.267
Methylobacterium_0	Methylobacterium radiotolerans JCM 2831	426355	426355	ref_mOTU_v2_0709	na	na	0.105409	0.079	0.192006	1	0.0942809	0.94	0.0942809	0.938
Helicobacter_1	Helicobacter pylori v225d	637913	637913	ref_mOTU_v2_0110	na	na	0.252538	0.004	0.191908	0	0.188982	0	0.188982	0
Parabacteroides_6	Parabacteroides goldsteinii dnLKV18	1.23579e+06	1235789	ref_mOTU_v2_0901	0.988878	0.510679	0.0592349	0.708	0.19054	1	0.1	0.178	0.1	0.203
Streptococcus_20	Streptococcus vestibularis F0396	904306	904306	ref_mOTU_v2_0198	0.448641	0.471042	0.0571662	0.86	0.189695	1	0.0426401	0	0.0426401	0
Serratia_3	Serratia proteamaculans 568	399742	399741	ref_mOTU_v2_1372	na	na	0.169031	0.006	0.188953	0	0.160357	0.989	0.160357	0.993
Pseudomonas_0	Pseudomonas oleovorans MOIL14HWK12	1.03399e+06	1033992	ref_mOTU_v2_0402	na	na	0.0615457	0.577	0.188651	1	0.057735	0.159	0.057735	0.172
Veillonella_6	Veillonella dispar ATCC 17748	546273	546273	ref_mOTU_v2_4469	0.73037	0.520847	0.105409	0.066	0.188626	1	0.0894427	0	0.0894427	0
Yersinia_9	Yersinia bercovieri ATCC 43970	349968	349968	ref_mOTU_v2_4058	na	na	0.0636285	0.487	0.18841	1	0.0534522	0	0.0534522	0
Staphylococcus_9	Staphylococcus aureus subsp. aureus C427	585151	585151	ref_mOTU_v2_0067	na	na	0.111456	0.021	0.187496	0	0.0834058	0	0.0834058	0
Campylobacter_21	Campylobacter jejuni subsp. doylei 269.97	360109	360109	unclassified	na	na	0.0710669	0.305	0.187135	0	0.0426401	0.82	0.0426401	0.823
Corynebacterium_3	Corynebacterium tuberculostearicum SK141	553206	553206	ref_mOTU_v2_1422	na	na	0.111283	0.022	0.186875	1	0.134164	0.943	0.134164	0.304
Streptococcus_70	Streptococcus equi subsp. zooepidemicus	40041.6	40041	ref_mOTU_v2_0218	na	na	0.391312	0.003	0.186171	0	0.247487	0.993	0.247487	1
Staphylococcus_50	Staphylococcus caprae C87	435838	435838	ref_mOTU_v2_0736	na	na	0.0571662	0.847	0.185755	1	0.0471405	0.049	0.0471405	0.036
Paracoccus_0	Paracoccus yeei ATCC BAA-599	1.44647e+06	1446473	ref_mOTU_v2_3434	na	na	0.0605228	0.598	0.185557	1	0.0516398	0.089	0.0516398	0.107
Methylobacterium_2	Methylobacterium mesophilicum SR1.6/6	908290	908290	ref_mOTU_v2_5133	na	na	0.0605228	0.598	0.185557	1	0.0534522	0.062	0.0534522	0.062
Staphylococcus_27	Staphylococcus arlettae CVD059	1.21255e+06	1212545	ref_mOTU_v2_0797	na	na	0.0589256	0.707	0.185079	1	0.0485071	0.058	0.0485071	0.028
Escherichia_8	Escherichia coli O157:H7 str. EC4024	444454	444454	ref_mOTU_v2_0036	0.000778962	0.602252	0.213201	0.004	0.184961	0	0.154919	0	0.154919	0
Clostridium_15	Clostridium tetani E88	212718	212717	ref_mOTU_v2_0710	na	na	0.337963	0.003	0.183825	0	0.274398	0	0.274398	0.999
Brevundimonas_0	Brevundimonas bacteroides DSM 4726	1.12112e+06	1121124	ref_mOTU_v2_1894	na	na	0.0668153	0.289	0.182812	1	0.0516398	0.237	0.0516398	0.231
Bacillus_11	Bacillus fordii DSM 16014	1.12109e+06	1121090	ref_mOTU_v2_1884	na	na	0.0592349	0.597	0.18218	1	0.0485071	0.221	0.0485071	0.231
Bacillus_0	Bacillus atrophaeus ATCC 49822-1	743710	743710	ref_mOTU_v2_0923	na	na	0.0573539	0.721	0.182031	1	0.05	0.912	0.05	0.005
Escherichia_11	Escherichia coli MS 198-1	749549	749549	ref_mOTU_v2_0036	0.000778962	0.602252	0.201008	0.004	0.181761	0	0.145521	0	0.145521	0
Streptococcus_38	Streptococcus oralis Uo5	927666	927666	ref_mOTU_v2_0355	na	na	0.0571662	0.835	0.181312	1	0.0426401	0.122	0.0426401	0.145
Campylobacter_25	Campylobacter jejuni subsp. jejuni 414	683083	683083	ref_mOTU_v2_4791	na	na	0.0680414	0.177	0.180952	0	0.0408248	0.875	0.0408248	0.877
Vibrio_4	Vibrio furnissii NCTC 11218	903510	903510	ref_mOTU_v2_1479	na	na	0.1066	0.03	0.180758	1	0.1	0	0.1	0
Bacteroides_17	Bacteroides clarus YIT 12056	762984	762984	ref_mOTU_v2_4945	0.985689	0.493601	0.194461	0.004	0.180308	1	0.178885	0	0.178885	0
Staphylococcus_20	Staphylococcus aureus subsp. aureus M1015	585156	585156	ref_mOTU_v2_0067	na	na	0.113961	0.012	0.180028	0	0.0852803	0	0.0852803	0
Laribacter_0	Laribacter hongkongensis HLHK9	557598	557598	ref_mOTU_v2_0499	na	na	0.0613139	0.418	0.17999	1	0.0534522	0.705	0.0534522	0.697
Campylobacter_15	Campylobacter curvus 525.92	360106	360105	ref_mOTU_v2_0470	na	na	0.0592349	0.552	0.179915	1	0.0458831	0.785	0.0458831	0.774
Actinomyces_3	Actinomyces viscosus C505	562973	562973	ref_mOTU_v2_1444	na	na	0.0540738	0.872	0.179853	1	0.0872872	0	0.0872872	0
Streptococcus_31	Streptococcus cristatus ATCC 51100	889201	889201	unclassified	na	na	0.114708	0.011	0.179705	1	0.0834058	0.922	0.0834058	0.931
Salmonella_12	Salmonella enterica subsp. enterica serovar Choleraesuis str.	321315	321314	ref_mOTU_v2_0039	na	na	0.167705	0.005	0.179481	0	0.15	0	0.15	0
Brochothrix_0	Brochothrix thermosphacta DSM 20171 = FSL F6-1036	1.12113e+06	1121126	ref_mOTU_v2_0467	na	na	0.105851	0.03	0.179357	1	0.0917663	0.899	0.0917663	0.921
Clostridium_42	Clostridium botulinum B str. Eklund 17B	508766	935198	ref_mOTU_v2_0845	na	na	0.106904	0.023	0.178835	0	0.08	0.936	0.08	0.145
Pseudomonas_8	Pseudomonas syringae pv. syringae B728a	205919	205918	ref_mOTU_v2_0645	na	na	0.166667	0.005	0.178632	0	0.145521	0	0.145521	0
Ureibacillus_0	Ureibacillus thermosphaericus str. Thermo-BF	1.16071e+06	1160707	ref_mOTU_v2_2356	na	na	0.0625	0.249	0.177662	1	0.0471405	0.556	0.0471405	0.538
Enterobacter_6	Enterobacter cloacae subsp. cloacae ATCC 13047	716541	716541	ref_mOTU_v2_0373	na	na	0.110096	0.016	0.177487	0	0.10328	0.916	0.10328	0.923
Staphylococcus_15	Staphylococcus hominis subsp. hominis C80	435837	435837	ref_mOTU_v2_0727	na	na	0.0571662	0.799	0.177425	1	0.0471405	0.117	0.0471405	0.086
Clostridium_3	Clostridium acetobutylicum ATCC 824	272563	272562	ref_mOTU_v2_1246	na	na	0.246183	0.003	0.177383	0	0.163299	0.993	0.163299	0.924
Cloacibacillus_0	Cloacibacillus evryensis DSM 19522	866499	866499	ref_mOTU_v2_4289	0.0428672	0.538981	0.0953463	0.067	0.177348	1	0.0834058	0	0.0852803	0.384
Staphylococcus_39	Staphylococcus aureus subsp. aureus WW2703/97	585161	585161	ref_mOTU_v2_0067	na	na	0.111456	0.013	0.177305	0	0.0834058	0	0.0834058	0
Rhodococcus_1	Rhodococcus equi ATCC 33707	525370	1219013	ref_mOTU_v2_0839	na	na	0.0583212	0.608	0.176497	1	0.0942809	0.206	0.0942809	0.216
Ralstonia_5	Ralstonia solanacearum CFBP2957	859656	859656	ref_mOTU_v2_0129	na	na	0.125988	0.007	0.176352	0	0.0970143	0	0.0970143	0.923
Pseudomonas_19	Pseudomonas syringae pv. tomato Max13	673198	673198	ref_mOTU_v2_0334	na	na	0.162221	0.005	0.176236	0	0.141421	0	0.141421	0
Cupriavidus_0	Ralstonia eutropha JMP134	264199	264198	ref_mOTU_v2_3847	na	na	0.228665	0.003	0.175373	0	0.15	0	0.15	0.9
Achromobacter_0	Achromobacter piechaudii ATCC 43553	742159	742159	ref_mOTU_v2_4877	na	na	0.176777	0.004	0.175273	0	0.106904	0.908	0.106904	0.92
Escherichia_42	Shigella sp. D9	556266	556266	ref_mOTU_v2_0036	0.000778962	0.602252	0.159901	0.005	0.174908	0	0.10328	0.913	0.10328	0.919
Moraxella_0	Moraxella catarrhalis RH4	749219	749219	ref_mOTU_v2_0914	na	na	0.0606339	0.3	0.174581	1	0.0436436	0.605	0.0436436	0.617
Staphylococcus_1	Staphylococcus sciuri subsp. sciuri Z8	1.23267e+06	1232666	ref_mOTU_v2_0889	na	na	0.0573539	0.61	0.17453	1	0.0485071	0.07	0.0485071	0.067
Bordetella_2	Bordetella hinzii OH87 BAL007II	1.33126e+06	1331262	ref_mOTU_v2_1065	na	na	0.108465	0.015	0.174343	1	0.1	0	0.1	0.167
Roseburia_0	Roseburia hominis A2-183	585394	585394	ref_mOTU_v2_4572	0.238472	0.458505	0.105851	0.02	0.173955	1	0.0852803	0.945	0.0852803	0.178
Fusobacterium_1	Fusobacterium mortiferum ATCC 9817	469616	469616	ref_mOTU_v2_4310	0.0607575	0.534021	0.0563436	0.733	0.173756	1	0.0534522	0.929	0.0534522	0.913
Acinetobacter_3	Acinetobacter johnsonii SH046	575586	575586	ref_mOTU_v2_0197	na	na	0.0545545	0.824	0.173733	1	0.0485071	0.31	0.0485071	0.318
Brevundimonas_1	Brevundimonas diminuta 470-4	1.03519e+06	1035191	ref_mOTU_v2_1613	na	na	0.0592349	0.412	0.172963	1	0.0516398	0.671	0.0516398	0.703
Staphylococcus_52	Staphylococcus epidermidis M23864:W2(grey)	525375	525375	ref_mOTU_v2_0007	na	na	0.157243	0.005	0.172849	0	0.11767	0	0.11767	0
Escherichia_16	Escherichia coli 83972	525281	525281	ref_mOTU_v2_0036	0.000778962	0.602252	0.213201	0.003	0.17227	0	0.154919	0	0.154919	0
Morganella_0	Morganella morganii subsp. morganii KT	1.12499e+06	1124991	ref_mOTU_v2_0545	na	na	0.0615457	0.148	0.172082	1	0.05547	0.85	0.05547	0.833
Bacillus_19	Bacillus pumilus ATCC 7061	536229	536229	ref_mOTU_v2_0721	na	na	0.0559017	0.723	0.171858	1	0.05	0.918	0.05	0.044
Pantoea_0	Pantoea ananatis LMG 20103	706191	706191	ref_mOTU_v2_0362	na	na	0.1066	0.017	0.171404	0	0.10328	0	0.10328	0
Cedecea_0	Cedecea davisae DSM 4568	566551	566551	ref_mOTU_v2_4520	na	na	0.0615457	0.135	0.171354	1	0.057735	0.863	0.057735	0.847
Aerococcus_0	Aerococcus viridans ATCC 11563	655812	655812	ref_mOTU_v2_0444	na	na	0.0571662	0.693	0.171081	1	0.0436436	0.263	0.0436436	0.233
Staphylococcus_41	Staphylococcus aureus subsp. aureus D139	585152	585152	ref_mOTU_v2_0067	na	na	0.163663	0.004	0.170628	0	0.122474	0	0.122474	0.907
Bifidobacterium_46	Bifidobacterium pseudolongum subsp. Pseudolongum DSM 20099	1.4376e+06	1437595	ref_mOTU_v2_1178	na	na	0.0529256	0.844	0.170624	1	0.04	0	0.04	0
Lactobacillus_73	Lactobacillus delbrueckii subsp. lactis DSM 20072	888028	888027	ref_mOTU_v2_0181	na	na	0.336011	0.002	0.170362	0	0.251447	0.223	0.251447	0
Lactobacillus_59	Lactobacillus gastricus PS3	1.1443e+06	1144300	ref_mOTU_v2_2294	na	na	0.147442	0.005	0.169781	1	0.0816497	0.276	0.0816497	0.278
Pseudomonas_9	Pseudomonas putida GB-1	76869.5	76869	ref_mOTU_v2_0185	na	na	0.162698	0.004	0.169753	0	0.15	1	0.15	0.99
Dysgonomonas_0	Dysgonomonas gadei ATCC BAA-286	742766	742766	ref_mOTU_v2_4886	na	na	0.0626224	0.086	0.169692	1	0.0458831	0.208	0.0458831	0.2
Prevotella_41	Prevotella salivae DSM 15606	888832	888832	ref_mOTU_v2_1128	na	na	0.0741249	0.055	0.169643	1	0.05547	0.933	0.05547	0.938
Prevotella_24	Prevotella bryantii C21a	1.28071e+06	752555	ref_mOTU_v2_0982	na	na	0.0648204	0.071	0.169296	1	0.0917663	0.426	0.0917663	0.402
Bifidobacterium_43	Bifidobacterium thermophilum RBL67	1.25444e+06	1254439	ref_mOTU_v2_0464	na	na	0.100125	0.028	0.169182	1	0.08	0	0.08	0
Cellulosilyticum_0	Cellulosilyticum lentocellum DSM 5427	642492	642492	ref_mOTU_v2_4677	na	na	0.0571662	0.627	0.168634	1	0.0436436	0.923	0.0436436	0.911
Pectobacterium_0	Pectobacterium carotovorum subsp. carotovorum PC1	561230	561230	ref_mOTU_v2_4508	na	na	0.111803	0.009	0.168632	0	0.10328	0	0.10328	0
Kandleria_0	Kandleria vitulina DSM 20405	1.41066e+06	1410657	ref_mOTU_v2_0001	na	na	0.0540738	0.817	0.168603	1	0.0447214	0.071	0.0447214	0.042
Streptococcus_44	Streptococcus mutans ATCC 25175	1.25704e+06	1257041	ref_mOTU_v2_0289	0.938023	0.48387	0.105409	0.018	0.16802	1	0.0852803	0.916	0.0852803	0.053
unclassified_Erysipelotrichaceae_1	Erysipelotrichaceae bacterium 2_2_44A	457422	457422	ref_mOTU_v2_0643	0.153433	0.547566	0.189737	0.003	0.167064	0	0.12	0.914	0.12	0.917
Pseudomonas_5	Pseudomonas monteilii NBRC 103158 = DSM 14164	1.21511e+06	1215110	ref_mOTU_v2_0187	na	na	0.105851	0.014	0.166914	1	0.1	0	0.1	0
Brevibacterium_0	Brevibacterium massiliense 5401308	1.17617e+06	1176165	ref_mOTU_v2_2408	na	na	0.0500626	0.885	0.166878	1	0.0408248	0.587	0.0408248	0.577
Neisseria_0	Neisseria subflava NJ9703	546268	546268	ref_mOTU_v2_4466	na	na	0.0505722	0.855	0.166771	1	0.0471405	0	0.0471405	0.226
Clostridium_19	Clostridium celatum DSM 1785	545697	545697	ref_mOTU_v2_4460	na	na	0.0540738	0.741	0.166158	1	0.0426401	0.105	0.0426401	0.092
Staphylococcus_30	Staphylococcus xylosus DMB3-Bh1	1.35398e+06	1353979	ref_mOTU_v2_0946	na	na	0.0571662	0.597	0.165751	1	0.0485071	0.041	0.0485071	0.035
Peptoniphilus_4	Peptoniphilus indolicus ATCC 29427	997350	997350	ref_mOTU_v2_5291	na	na	0.0527046	0.836	0.165717	1	0.0408248	0.433	0.0408248	0.398
Haemophilus_1	Haemophilus influenzae 22.4-21	375063	375063	ref_mOTU_v2_1014	na	na	0.1066	0.012	0.165252	0	0.0852803	0	0.0852803	0.924
Enterococcus_37	Enterococcus durans ATCC 6056	1.14e+06	1140001	ref_mOTU_v2_0598	0.486896	0.483955	0.105409	0.015	0.165162	1	0.0852803	0.909	0.0852803	0.912
Pseudomonas_6	Pseudomonas alcaliphila 34	1.24844e+06	1248438	ref_mOTU_v2_0932	na	na	0.0578315	0.36	0.164657	1	0.0534522	0.22	0.0534522	0.184
Veillonella_1	Veillonella ratti ACS-216-V-Col6b	883156	883156	ref_mOTU_v2_5095	na	na	0.108148	0.011	0.163986	1	0.130931	0	0.130931	0
Neisseria_6	Neisseria elongata subsp. glycolytica ATCC 29315	546264	546263	ref_mOTU_v2_4462	na	na	0.0527046	0.816	0.16311	1	0.0872872	0.262	0.0872872	0.535
Arthrobacter_1	Arthrobacter castelli DSM 16402	1.12102e+06	1121019	ref_mOTU_v2_1875	na	na	0.122628	0.005	0.162631	1	0.11094	0.931	0.11094	0.913
Actinomyces_8	Actinomyces oris K20	871541	871541	ref_mOTU_v2_1444	na	na	0.0466252	0.866	0.162412	1	0.0755929	0.942	0.0755929	0.286
Oribacterium_1	Oribacterium sinus F0268	585501	585501	ref_mOTU_v2_4575	na	na	0.0468293	0.858	0.162023	1	0.0377964	0.096	0.0377964	0.1
Gordonia_1	Gordonia rubripertincta NBRC 101908	1.07798e+06	1077975	ref_mOTU_v2_0115	na	na	0.0636285	0.044	0.161898	1	0.0534522	0.208	0.0534522	0.19
Staphylococcus_55	Staphylococcus aureus subsp. aureus ATCC 51811	762962	762962	ref_mOTU_v2_0067	na	na	0.106904	0.01	0.161735	0	0.08	0	0.08	0
Neisseria_10	Neisseria flavescens SK114	596320	596320	ref_mOTU_v2_4615	na	na	0.0505722	0.837	0.161712	1	0.0458831	0	0.0458831	0.257
Chania_0	Serratia fonticola RB-25	1.44193e+06	1441930	ref_mOTU_v2_1190	na	na	0.0615457	0.058	0.161671	1	0.057735	0	0.057735	0
Bacillus_9	Bacillus clausii KSM-K16	66692.6	66692	ref_mOTU_v2_1476	na	na	0.0608581	0.059	0.160846	1	0.05	0.909	0.05	0.01
Escherichia_15	Escherichia coli MS 21-1	749527	749527	ref_mOTU_v2_0036	0.000778962	0.602252	0.213201	0.002	0.160475	0	0.154919	0	0.154919	0
Actinomyces_1	Actinomyces cardiffensis F0333	888050	888050	ref_mOTU_v2_5104	na	na	0.103418	0.012	0.159867	1	0.0834058	0.943	0.0834058	0.948
Bifidobacterium_0	Bifidobacterium boum DSM 20432	1.41065e+06	1410645	ref_mOTU_v2_1157	na	na	0.0502519	0.831	0.159218	1	0.0392232	0	0.0392232	0
Bradyrhizobium_3	Bradyrhizobium elkanii USDA 76	398525	398525	ref_mOTU_v2_0306	na	na	0.0626224	0.038	0.159191	1	0.0534522	0.105	0.0534522	0.11
Helicobacter_13	Helicobacter canadensis MIT 98-5491	537970	537970	ref_mOTU_v2_1429	na	na	0.0556415	0.501	0.15887	1	0.0447214	0.716	0.0447214	0.713
Dickeya_1	Dickeya zeae Ech1591	561229	561229	ref_mOTU_v2_0849	na	na	0.11547	0.005	0.157991	0	0.10328	0	0.10328	0
Bacillus_36	Bacillus mycoides DSM 2048	526997	526997	ref_mOTU_v2_0234	na	na	0.057735	0.112	0.156812	1	0.05	0.909	0.05	0.012
Mannheimia_0	Mannheimia haemolytica serotype A2 str. OVINE	669261	669261	ref_mOTU_v2_0933	na	na	0.158777	0.003	0.156801	0	0.130931	0	0.130931	0.909
Prevotella_8	Prevotella ruminicola 23	264731	264731	ref_mOTU_v2_0760	na	na	0.0741249	0.019	0.156308	1	0.0485071	0.462	0.0485071	0.435
Cetobacterium_0	Cetobacterium somerae ATCC BAA-47401	1.31982e+06	1319815	ref_mOTU_v2_3036	na	na	0.0540738	0.584	0.15614	1	0.0447214	0.921	0.0447214	0.911
Pseudomonas_27	Pseudomonas fluorescens SBW25	216595	216595	ref_mOTU_v2_0624	na	na	0.158114	0.003	0.15597	0	0.145521	0	0.145521	0
Bifidobacterium_20	Bifidobacterium breve HPH0326	1.20354e+06	1203540	ref_mOTU_v2_0157	0.403517	0.481387	0.105851	0.009	0.155951	1	0.0852803	0.922	0.0852803	0
Escherichia_30	Escherichia coli MS 119-7	679206	679206	ref_mOTU_v2_0036	0.000778962	0.602252	0.155126	0.003	0.154905	0	0.1	0.907	0.1	0.912
Dermacoccus_0	Dermacoccus nishinomiyaensis	1274.3	1274	ref_mOTU_v2_0967	na	na	0.0526316	0.668	0.154885	1	0.0834058	0.272	0.0834058	0.257
Erwinia_2	Erwinia amylovora CFBP1430	665029	665029	ref_mOTU_v2_0119	na	na	0.153897	0.003	0.154544	0	0.141421	0	0.141421	0
Acidaminococcus_2	Acidaminococcus fermentans DSM 20731	591001	591001	ref_mOTU_v2_4591	0.407158	0.507838	0.107676	0.007	0.153982	1	0.07698	0	0.07698	0.322
Stigmatella_0	Stigmatella aurantiaca DW4/3-1	378807	378806	ref_mOTU_v2_4104	na	na	0.0790569	0.014	0.153521	0	0.0447214	0	0.0447214	0
Hafnia_0	Hafnia alvei ATCC 51873	1.00236e+06	1002364	ref_mOTU_v2_0047	na	na	0.116642	0.004	0.15288	1	0.10328	0	0.10328	0
Grimontia_0	Grimontia hollisae CIP 101886	675812	675812	ref_mOTU_v2_4767	na	na	0.0592349	0.043	0.152646	1	0.0516398	0	0.0516398	0
Campylobacter_17	Campylobacter concisus 13826	360105	360104	ref_mOTU_v2_0927	na	na	0.0542326	0.344	0.151873	1	0.0417029	0.528	0.0417029	0.486
Clostridium_7	Clostridium perfringens C str. JGS1495	445334	445334	ref_mOTU_v2_1117	0.228498	0.525425	0.330289	0.001	0.151833	0	0.208893	0	0.208893	0
Actinomyces_4	Actinomyces turicensis ACS-279-V-Col4	883077	883077	ref_mOTU_v2_5086	na	na	0.102869	0.009	0.151019	1	0.0834058	0.938	0.0834058	0.167
Corynebacterium_10	Corynebacterium aurimucosum ATCC 700975	548476	548476	ref_mOTU_v2_1434	na	na	0.105263	0.008	0.150839	1	0.134164	0	0.134164	0.112
Clostridium_22	Clostridium sartagoforme AAU1	1.20253e+06	1202534	ref_mOTU_v2_4288	na	na	0.0502519	0.624	0.149877	1	0.0408248	0.031	0.0408248	0.012
Ralstonia_2	Ralstonia sp. 5_2_56FAA	658080	658080	ref_mOTU_v2_0949	na	na	0.134535	0.003	0.149849	0	0.1	0	0.1	0.896
Enterococcus_19	Enterococcus gallinarum EG2	565653	565653	ref_mOTU_v2_1043	na	na	0.05	0.671	0.14958	1	0.0436436	0.038	0.0436436	0.046
Staphylococcus_48	Staphylococcus aureus subsp. aureus USA300_TCH959	450395	450394	ref_mOTU_v2_0067	na	na	0.163663	0.002	0.149566	0	0.122474	0	0.122474	0.915
Listeria_4	Listeria innocua ATCC 33091	1.00237e+06	1002366	ref_mOTU_v2_0049	na	na	0.26968	0.001	0.149098	0	0.170561	0.906	0.170561	0.923
Eggerthella_2	Eggerthella sp. YY7918	502558	502558	ref_mOTU_v2_4373	na	na	0.0538382	0.393	0.148805	1	0.0408248	0.794	0.0408248	0.831
Pseudomonas_17	Pseudomonas syringae pv. tomato T1	546231	546231	ref_mOTU_v2_0334	na	na	0.162221	0.002	0.148205	0	0.141421	0	0.141421	0
Macrococcus_0	Macrococcus caseolyticus JCSC5402	458233	458233	ref_mOTU_v2_4292	na	na	0.161515	0.002	0.14803	0	0.125109	0	0.125109	0.923
Stenotrophomonas_2	Stenotrophomonas maltophilia K279a	522373	522373	ref_mOTU_v2_0363	na	na	0.243432	0.001	0.147526	0	0.188562	0	0.188562	0.929
Acinetobacter_7	Acinetobacter radioresistens NIPH 2130	1.21767e+06	1217674	ref_mOTU_v2_0819	na	na	0.0550482	0.128	0.147355	1	0.0471405	0.398	0.0471405	0.381
Yokenella_0	Yokenella regensburgei ATCC 43003	1.00237e+06	1002368	ref_mOTU_v2_0050	na	na	0.0591312	0.025	0.146532	1	0.0534522	0	0.0534522	0
Pseudomonas_18	Pseudomonas syringae pv. syringae FF5	591153	591153	ref_mOTU_v2_0645	na	na	0.23094	0.001	0.146444	0	0.183533	0	0.183533	0
Olsenella_1	Olsenella profusa F019501	1.12571e+06	1125712	ref_mOTU_v2_2234	na	na	0.0512989	0.5	0.146048	1	0.0426401	0.106	0.0426401	0.096
Streptococcus_11	Streptococcus salivarius JIM8777	347254	347253	ref_mOTU_v2_0199	0.00106722	0.415845	0.0589256	0.029	0.14492	1	0.0426401	0.038	0.0426401	0
Tsukamurella_0	Tsukamurella paurometabola DSM 20162	521097	521096	ref_mOTU_v2_4405	na	na	0.214834	0.001	0.144888	0	0.160357	0.988	0.160357	0.921
Yersinia_4	Yersinia kristensenii ATCC 33638	527012	527012	ref_mOTU_v2_1327	na	na	0.0605228	0.018	0.144837	1	0.0534522	0	0.0534522	0
Synergistes_0	Synergistes sp. 3_1_syn1	457415	457415	ref_mOTU_v2_4289	0.0428672	0.538981	0.151911	0.002	0.144722	0	0.109545	0	0.109545	0
Faecalicoccus_0	Streptococcus pleomorphus DSM 20574	1.12331e+06	1123313	ref_mOTU_v2_2178	0.00116805	0.55085	0.104257	0.006	0.144477	1	0.07698	0.333	0.07698	0.298
Gordonia_0	Gordonia terrae C-6	1.31693e+06	1316928	ref_mOTU_v2_1046	na	na	0.0613139	0.014	0.144212	1	0.0485071	0.145	0.0485071	0.136
Roseburia_3	Roseburia intestinalis XB6B4	718255	718255	ref_mOTU_v2_1427	0.000171697	0.390408	0.150756	0.002	0.144202	0	0.0852803	0	0.0852803	0
Escherichia_49	Escherichia coli FVEC1412	656380	656380	ref_mOTU_v2_0036	0.000778962	0.602252	0.213201	0.001	0.144138	0	0.154919	0	0.154919	0
Alicycliphilus_0	Alicycliphilus denitrificans BC	596153	596153	ref_mOTU_v2_1455	na	na	0.115663	0.003	0.144002	0	0.0834058	0	0.0834058	0.917
Methyloversatilis_0	Methyloversatilis universalis Fam50001	983952	983952	ref_mOTU_v2_0002	na	na	0.0668153	0.01	0.143079	1	0.0516398	0.594	0.0516398	0.576
Bifidobacterium_36	Bifidobacterium coryneforme DSM 20216	1.4376e+06	1437599	ref_mOTU_v2_1080	na	na	0.101144	0.006	0.142631	1	0.07698	0	0.07698	0
Lactobacillus_66	Lactobacillus coryniformis subsp. coryniformis CECT 5711	1.18533e+06	1185325	ref_mOTU_v2_0726	na	na	0.0527046	0.163	0.140776	1	0.0426401	0.17	0.0426401	0.187
Enterococcus_13	Enterococcus avium ATCC 14025	1.14e+06	1140002	ref_mOTU_v2_0599	na	na	0.0540738	0.081	0.14047	1	0.0436436	0.052	0.0436436	0.059
Streptococcus_64	Streptococcus pseudopneumoniae IS7493	1.05446e+06	1054460	ref_mOTU_v2_0021	na	na	0.0571662	0.038	0.139752	1	0.0426401	0.114	0.0426401	0.081
Actinomyces_5	Actinomyces urogenitalis DSM 15434	525246	525246	ref_mOTU_v2_0989	na	na	0.0571662	0.038	0.139752	1	0.0436436	0.051	0.0436436	0.057
Shewanella_0	Shewanella benthica KT99	314608	314608	ref_mOTU_v2_3964	na	na	0.182574	0.001	0.139239	0	0.141421	0	0.141421	0
Enterococcus_18	Enterococcus cecorum DSM 20682 = ATCC 43198	1.12186e+06	1121864	ref_mOTU_v2_0488	na	na	0.0555556	0.044	0.138847	1	0.0426401	0.05	0.0426401	0.006
Streptococcus_15	Streptococcus gordonii str. Challis substr. CH1	467706	467705	ref_mOTU_v2_1398	na	na	0.0588235	0.017	0.138676	1	0.0436436	0.114	0.0436436	0.106
Brachyspira_2	Brachyspira pilosicoli 95/1000	759914	759914	ref_mOTU_v2_0184	na	na	0.173205	0.001	0.137772	0	0.109545	0	0.109545	0
Yersinia_13	Yersinia pseudotuberculosis YPIII	502800	502800	ref_mOTU_v2_0149	na	na	0.0605228	0.011	0.137545	1	0.05547	0	0.05547	0
Staphylococcus_17	Staphylococcus aureus subsp. aureus ED98	681288	681288	ref_mOTU_v2_0067	na	na	0.111456	0.003	0.137381	0	0.0834058	0	0.0834058	0
Streptococcus_16	Streptococcus sp. I-P16	1.15643e+06	1156433	ref_mOTU_v2_0650	na	na	0.172062	0.001	0.137359	1	0.137649	0.934	0.137649	0.928
Neisseria_17	Neisseria mucosa ATCC 25996	546267	546266	ref_mOTU_v2_4464	na	na	0.0533002	0.06	0.136513	1	0.0485071	0	0.0485071	0.076
Salmonella_1	Salmonella enterica subsp. enterica serovar Typhi str. M223	496066	496066	ref_mOTU_v2_0039	na	na	0.167705	0.001	0.136031	0	0.15	0	0.15	0
Rhodococcus_0	Rhodococcus equi NBRC 101255 = C 701	1.21901e+06	525370	ref_mOTU_v2_0839	na	na	0.0583212	0.014	0.135724	0	0.0970143	0.191	0.0970143	0.179
Dorea_1	Dorea formicigenerans ATCC 27755	411461	411461	ref_mOTU_v2_0973	0.647719	0.511529	0.0529256	0.06	0.135441	1	0.0417029	0.16	0.0417029	0.152
Bacillus_32	Bacillus thuringiensis serovar huazhongensis BGSC 4BD1	527030	527030	ref_mOTU_v2_0233	na	na	0.162698	0.001	0.134719	0	0.1	0.924	0.1	0.942
Eubacterium_7	Eubacterium eligens ATCC 27750	515620	515620	ref_mOTU_v2_4389	0.00575252	0.424223	0.0559017	0.024	0.134645	1	0.08	0	0.08	0.104
Neisseria_11	Neisseria sicca ATCC 29256	547045	547045	ref_mOTU_v2_0360	na	na	0.109109	0.003	0.134495	0	0.0872872	0.514	0.0872872	0.461
Pseudomonas_25	Pseudomonas nitroreducens HBP1	1.43788e+06	1437882	ref_mOTU_v2_3411	na	na	0.0605228	0.008	0.132013	1	0.05547	0.129	0.05547	0.154
Actinomyces_6	Actinomyces naeslundii str. Howell 279	1.1158e+06	1115803	ref_mOTU_v2_1808	na	na	0.0514344	0.052	0.131145	1	0.0872872	0.941	0.0872872	0.238
Collinsella_3	Collinsella tanakaei YIT 12063	742742	742742	ref_mOTU_v2_4884	0.383204	0.524964	0.0478365	0.082	0.130733	1	0.0408248	0.068	0.0408248	0.079
Leifsonia_0	Leifsonia xyli subsp. xyli str. CTCB07	281090	281090	ref_mOTU_v2_3883	na	na	0.149071	0.001	0.130702	0	0.0894427	0	0.0894427	0
Coprococcus_0	Coprococcus catus GD/7	717962	717962	ref_mOTU_v2_4874	0.698318	0.497948	0.0529256	0.035	0.130655	1	0.0417029	0.183	0.0417029	0.136
Herbaspirillum_0	Herbaspirillum seropedicae SmR1	757425	757424	ref_mOTU_v2_4928	na	na	0.146254	0.001	0.130099	0	0.10328	0.917	0.10328	0.911
Acidovorax_0	Acidovorax delafieldii 2AN	573061	573060	ref_mOTU_v2_4070	na	na	0.145095	0.001	0.129932	0	0.0917663	0	0.0917663	0.904
Acinetobacter_8	Acinetobacter pittii ANC 4052	1.21769e+06	1217689	ref_mOTU_v2_0318	na	na	0.0538382	0.023	0.129158	1	0.0471405	0.312	0.0471405	0.272
Methylobacterium_3	Methylobacterium populi BJ001	441621	441620	ref_mOTU_v2_4249	na	na	0.0569803	0.012	0.128001	1	0.05	0.12	0.05	0.139
Ochrobactrum_0	Ochrobactrum anthropi ATCC 49188	439376	439375	ref_mOTU_v2_0639	na	na	0.0589256	0.008	0.127963	1	0.0485071	0.072	0.0485071	0.047
Streptococcus_56	Streptococcus sanguinis SK36	388920	388919	NA	na	na	0.0589256	0.008	0.127963	1	0.0447214	0.111	0.0447214	0.111
Bacteroides_49	Bacteroides nordii CL02T12C05	997884	997884	ref_mOTU_v2_0302	0.0345425	0.568862	0.125	0.001	0.126491	1	0.137649	0	0.137649	0
Enterococcus_23	Enterococcus caccae ATCC BAA-1240	1.15861e+06	1158612	ref_mOTU_v2_0681	na	na	0.0527046	0.02	0.125355	1	0.0458831	0.062	0.0458831	0.071
Bacillus_18	Bacillus pseudofirmus OF4	398511	398511	ref_mOTU_v2_0735	na	na	0.0608581	0.005	0.125092	1	0.0516398	0.917	0.0516398	0.067
Erysipelatoclostridium_4	Clostridium innocuum 2959	999413	999413	ref_mOTU_v2_0643	0.153433	0.547566	0.0500626	0.033	0.125037	1	0.0417029	0.053	0.0417029	0.047
Ruminiclostridium_13	Clostridium clariflavum DSM 19732	720554	720554	ref_mOTU_v2_0190	na	na	0.0571662	0.009	0.123242	1	0.0872872	0.107	0.0872872	0.144
Pseudomonas_11	Pseudomonas syringae pv. aesculi str. 2250	666475	666475	ref_mOTU_v2_0739	na	na	0.114332	0.001	0.121565	0	0.1	0.912	0.1	0.906
Staphylococcus_26	Staphylococcus capitis SK14	553212	553212	ref_mOTU_v2_0736	na	na	0.113961	0.001	0.120965	0	0.0852803	0	0.0852803	0
Pseudopropionibacterium_0	Propionibacterium propionicum F0230a	767029	767029	ref_mOTU_v2_4960	na	na	0.0540738	0.008	0.11703	1	0.0458831	0.092	0.0458831	0.094
Brevibacterium_1	Brevibacterium casei S18	1.22978e+06	1229781	ref_mOTU_v2_2659	na	na	0.0540738	0.008	0.11703	1	0.0458831	0.208	0.0458831	0.19
Atlantibacter_0	Escherichia hermannii NBRC 105704	1.11551e+06	1115512	ref_mOTU_v2_1805	na	na	0.0583212	0.004	0.115571	1	0.0534522	0	0.0534522	0
Lachnospira_0	Lachnospira multipara ATCC 19207	1.28289e+06	1282887	ref_mOTU_v2_2911	na	na	0.0573539	0.004	0.114598	1	0.0417029	0.179	0.0417029	0.177
Lysinibacillus_1	Lysinibacillus fusiformis ZB2	1.23163e+06	1231627	ref_mOTU_v2_0880	na	na	0.0589256	0.003	0.111347	1	0.0485071	0.227	0.0485071	0.228
Staphylococcus_38	Staphylococcus simulans ACS-120-V-Sch1	883166	883166	ref_mOTU_v2_1138	na	na	0.0589256	0.003	0.111347	1	0.05	0.044	0.05	0.065
Geobacillus_1	Geobacillus vulcani PSS1	1.38232e+06	1382315	ref_mOTU_v2_3189	na	na	0.0550482	0.004	0.109522	1	0.0471405	0.911	0.0471405	0
Raoultella_0	Raoultella planticola ATCC 33531	1.006e+06	1005996	ref_mOTU_v2_0074	na	na	0.0591312	0.002	0.107537	1	0.05547	0	0.05547	0
Eubacterium_40	Eubacterium limosum KIST612	903814	903814	ref_mOTU_v2_5122	na	na	0.0540738	0.004	0.107389	1	0.0436436	0.108	0.0436436	0.105
Neisseria_8	Neisseria macacae ATCC 33926	997348	997348	ref_mOTU_v2_0360	na	na	0.0517088	0.005	0.107312	1	0.0458831	0	0.0458831	0.21
Staphylococcus_5	Staphylococcus capitis QN1	1.18931e+06	1189311	ref_mOTU_v2_0736	na	na	0.0571662	0.003	0.106642	1	0.0471405	0.062	0.0471405	0.051
Staphylococcus_31	Staphylococcus capitis CR0101	1.29662e+06	1296619	ref_mOTU_v2_0736	na	na	0.0571662	0.003	0.106642	1	0.0471405	0.026	0.0471405	0.018
Streptococcus_26	Streptococcus lutetiensis 033	1.07693e+06	1076934	ref_mOTU_v2_0261	0.826424	0.496017	0.0588235	0.002	0.105963	1	0.0436436	0.155	0.0436436	0.148
Nocardia_0	Nocardia farcinica IFM 10152	247157	247156	ref_mOTU_v2_3830	na	na	0.0707107	0.001	0.105902	0	0.0447214	0.923	0.0447214	0.918
Yersinia_5	Yersinia rohdei ATCC 43380	527004	527004	ref_mOTU_v2_4441	na	na	0.0620174	0.001	0.103394	1	0.0534522	0	0.0534522	0
Enterococcus_17	Enterococcus asini ATCC 700915	1.15861e+06	1158606	ref_mOTU_v2_0676	na	na	0.048795	0.004	0.101777	1	0.0436436	0.066	0.0436436	0.052
Corynebacterium_21	Corynebacterium amycolatum SK46	553205	553204	ref_mOTU_v2_0305	na	na	0.0589256	0.001	0.0988392	1	0.0852803	0	0.0852803	0
Enterococcus_34	Enterococcus casseliflavus ATCC 12755	888066	888066	ref_mOTU_v2_0674	na	na	0.0526316	0.002	0.0963837	1	0.0436436	0.058	0.0436436	0.068
Gordonia_2	Gordonia terrae NBRC 100016	1.08945e+06	1089454	ref_mOTU_v2_0326	na	na	0.0563436	0.001	0.094659	1	0.05	0.105	0.05	0.106
Enterococcus_39	Enterococcus dispar ATCC 51266	1.13922e+06	1139219	ref_mOTU_v2_0595	na	na	0.048795	0.001	0.0880019	1	0.0436436	0.06	0.0436436	0.077
Subdoligranulum_0	Subdoligranulum variabile DSM 15176	411471	411471	ref_mOTU_v2_4208	na	na	0	0.002	0	1	0	0.102	0	0.084
Neisseria_1	Neisseria bacilliformis ATCC BAA-1200	888742	888742	ref_mOTU_v2_5114	na	na	0.407307	0	0	0	0.277174	0	0.277174	0
Psychrobacter_1	Psychrobacter sp. PRwf-1	349107	349106	ref_mOTU_v2_4050	na	na	0.125988	0	0	0	0.0942809	0.899	0.0942809	0.913
Psychrobacter_0	Psychrobacter arcticus 273-4	259536	259536	ref_mOTU_v2_3839	na	na	0.142134	0	0	0	0.0852803	0.96	0.0852803	0.969
Psychrobacter_2	Psychrobacter cryohalolentis K5	335285	335284	ref_mOTU_v2_1347	na	na	0.192847	0	0	0	0.12792	0	0.12792	0.903
Staphylococcus_0	Staphylococcus epidermidis ATCC 12228	176280	176280	unclassified	na	na	0	0.571	0	1	0	0.113	0	0.13
Staphylococcus_4	Staphylococcus aureus subsp. aureus A017934/97	585147	585147	ref_mOTU_v2_0067	na	na	0.158114	0	0	0	0.122474	0	0.122474	0
Staphylococcus_29	Staphylococcus equorum subsp. equorum Mu2	1.15949e+06	1159488	ref_mOTU_v2_0684	na	na	0.0571662	0	0	1	0.0471405	0.037	0.0471405	0.035
Dehalococcoides_0	Dehalococcoides ethenogenes 195	243164	243164	unclassified	na	na	0.401478	0	0	0	0.194666	1	0.194666	1
Lactobacillus_10	Lactobacillus gasseri JV-V03	525326	525326	ref_mOTU_v2_0725	0.277821	0.523203	0.41367	0	0	0	0.278524	0	0.278524	0
Lactobacillus_11	Lactobacillus brevis subsp. gravesensis ATCC 27305	525310	525310	ref_mOTU_v2_1170	na	na	0	0.005	0	1	0	0.274	0	0.285
Fusobacterium_7	Fusobacterium nucleatum subsp. nucleatum ATCC 25586	190305	190304	ref_mOTU_v2_0777	2.67046e-08	0.56692	0.39036	0	0	1	0.270449	0.615	0.270449	0.618
Fusobacterium_6	Fusobacterium nucleatum subsp. polymorphum ATCC 10953	393481	393480	ref_mOTU_v2_0131	na	na	0.249068	0	0	0	0.179605	0.609	0.179605	0.555
Fusobacterium_4	Fusobacterium necrophorum subsp. funduliforme 1_1_36S	742814	742814	ref_mOTU_v2_0359	na	na	0.325669	0	0	0	0.243709	0.752	0.243709	0.785
Fusobacterium_9	Fusobacterium nucleatum subsp. vincentii ATCC 49256	209882	209882	ref_mOTU_v2_0754	2.10699e-07	0.570805	0.374634	0	0	0	0.259554	0	0.259554	0
Tannerella_1	Tannerella sp. 6_1_58FAA_CT1	665949	665949	ref_mOTU_v2_1091	0.393662	0.516574	0.360844	0	0	0	0.16	0	0.16	0
Phascolarctobacterium_0	Phascolarctobacterium succinatutens YIT 12067	626939	626939	ref_mOTU_v2_2805	0.131944	0.568589	0	0.506	0	1	0	0.746	0	0.739
Oligotropha_0	Oligotropha carboxidovorans OM5	504832	504832	ref_mOTU_v2_0128	na	na	0.213201	0	0	0	0.125109	0	0.125109	0
Helicobacter_8	Helicobacter cinaedi CCUG 18818	537972	537971	ref_mOTU_v2_0712	na	na	0	0.911	0	1	0	0.865	0	0.872
Helicobacter_9	Helicobacter bilis ATCC 43879	613026	613026	ref_mOTU_v2_0903	na	na	0	0.42	0	1	0	0.666	0	0.692
Helicobacter_0	Helicobacter winghamensis ATCC BAA-430	556267	556267	ref_mOTU_v2_4499	na	na	0	0.421	0	1	0	0.746	0	0.755
Helicobacter_5	Helicobacter pylori 51	290848	290847	ref_mOTU_v2_0110	na	na	0.273861	0	0	0	0.219089	1	0.219089	1
Heliobacterium_0	Heliobacterium modesticaldum Ice1	498761	498761	ref_mOTU_v2_4363	na	na	0.220193	0	0	0	0.179605	0	0.179605	0
Bacillus_16	Bacillus sonorensis L12	1.27452e+06	1274524	ref_mOTU_v2_0844	na	na	0	0.543	0	1	0	0.02	0	0.005
Bacillus_17	Bacillus cereus F65185	526989	526989	ref_mOTU_v2_0233	na	na	0.111111	0	0	0	0.0942809	0.888	0.0942809	0.915
Bacillus_14	Bacillus cereus Rock3-28	526983	526983	ref_mOTU_v2_0234	na	na	0.114708	0	0	0	0.0917663	0.905	0.0917663	0.906
Bacillus_15	Bacillus mojavensis RO-H-1 = KCTC3706	1.0515e+06	1051501	ref_mOTU_v2_0220	na	na	0	0.701	0	1	0	0.001	0	0.005
Bacillus_12	Bacillus cereus AH187 (F4810/72)	405535	405534	ref_mOTU_v2_0233	na	na	0	0.611	0	1	0	0.011	0	0
Bacillus_10	Bacillus cereus ATCC 10876	526980	526980	ref_mOTU_v2_0233	na	na	0.111111	0	0	0	0.0942809	0.922	0.0942809	0.901
Thiomonas_0	Thiomonas intermedia K12	75379.4	75379	ref_mOTU_v2_1386	na	na	0.197814	0	0	0	0.125109	0	0.125109	0
Lactobacillus_7	Lactobacillus crispatus MV-3A-US	575597	575597	ref_mOTU_v2_1063	na	na	0.41367	0	0	0	0.274398	0	0.274398	0
Lactobacillus_5	Lactobacillus iners AB-1	713606	713605	ref_mOTU_v2_1424	na	na	0.402015	0	0	0	0.282843	0	0.282843	0
Enterococcus_3	Enterococcus faecium E1162	535206	535206	ref_mOTU_v2_0372	0.307337	0.465165	0.29554	0	0	0	0.243709	1	0.243709	0.999
Enterococcus_0	Enterococcus faecalis TX2137	749491	749491	ref_mOTU_v2_0116	0.647562	0.510624	0.461644	0	0	0	0.307289	0	0.307289	0
Jonesia_0	Jonesia denitrificans DSM 20603	471856	471856	ref_mOTU_v2_4320	na	na	0.174078	0	0	0	0.0852803	0	0.0852803	0
Enterococcus_6	Enterococcus faecium E1071	535205	535205	ref_mOTU_v2_0372	0.307337	0.465165	0.29554	0	0	0	0.243709	1	0.243709	0.999
Enterococcus_7	Enterococcus faecalis TX1342	749515	749515	ref_mOTU_v2_0116	0.647562	0.510624	0.443533	0	0	0	0.281681	0	0.281681	0
Enterococcus_5	Enterococcus faecalis R712	699186	699186	ref_mOTU_v2_0116	0.647562	0.510624	0.336011	0	0	0	0.251447	1	0.251447	1
Anaerococcus_3	Anaerococcus lactolyticus ATCC 51172	525254	525254	ref_mOTU_v2_0990	na	na	0.342381	0	0	0	0.22711	0	0.22711	0
Blautia_8	Blautia hydrogenotrophica DSM 10507	476272	476272	ref_mOTU_v2_4324	0.29095	0.52381	0	0.022	0	1	0	0.102	0	0.092
Blautia_9	Ruminococcus obeum A2-162	657314	657314	ref_mOTU_v2_4719	0.848532	0.476293	0	0.005	0	1	0	0.209	0	0.213
Blautia_6	Blautia hansenii VPI C7-24, DSM 20583	537008	1322	ref_mOTU_v2_1428	0.737941	0.500255	0	0.002	0	1	0	0	0	0
Blautia_4	Blautia wexlerae DSM 19850	1.12112e+06	1121115	ref_mOTU_v2_0466	0.140336	0.437045	0.105409	0	0	1	0.125109	0	0.125109	0
Blautia_5	Ruminococcus torques L2-14	657313	657313	ref_mOTU_v2_4718	0.28473	0.456071	0	0.526	0	1	0	0.191	0	0.182
Blautia_2	Ruminococcus torques ATCC 27756	411461	411460	ref_mOTU_v2_1376	1.61075e-07	0.642126	0	0.824	0	1	0	0	0	0
Blautia_1	Ruminococcus gnavus ATCC 29149	411470	411470	ref_mOTU_v2_0280	0.0117132	0.577556	0	0.695	0	1	0	0	0	0
Acetoanaerobium_0	Clostridium sticklandii DSM 519	499177	499177	ref_mOTU_v2_3616	na	na	0	0.535	0	1	0	0.153	0	0.144
Novosphingobium_0	Novosphingobium aromaticivorans DSM 12444	279238	279238	ref_mOTU_v2_3881	na	na	0.264906	0	0	0	0.0917663	0	0.0917663	0
Nitrosomonas_0	Nitrosomonas europaea ATCC 19718	228411	228410	ref_mOTU_v2_3795	na	na	0.279751	0	0	0	0.0852803	0.803	0.0852803	0.84
Alkaliphilus_1	Alkaliphilus oremlandii OhILAs	350688	350688	ref_mOTU_v2_4059	na	na	0.391925	0	0	0	0.259973	0	0.259973	0
Veillonella_0	Veillonella sp. 3_1_44	457416	457416	ref_mOTU_v2_1042	0.223475	0.554826	0	0.169	0	1	0	0.406	0	0.401
Veillonella_3	Veillonella parvula Te3, DSM 2008	479437	29466	ref_mOTU_v2_1042	0.223475	0.554826	0	0.738	0	1	0	0.452	0	0.445
Veillonella_2	Veillonella sp. 6_1_27	450749	450749	ref_mOTU_v2_1042	0.223475	0.554826	0	0.125	0	1	0	0.341	0	0.333
Veillonella_5	Veillonella atypica ACS-049-V-Sch6	866776	866776	ref_mOTU_v2_0561	0.737171	0.518128	0.102869	0	0	1	0.0872872	0.942	0.0872872	0.238
Mesoplasma_0	Mesoplasma florum L1	265312	265311	ref_mOTU_v2_1140	na	na	0.442326	0	0	0	0.235907	0	0.235907	0
Escherichia_1	Escherichia albertii TW07627	502347	502347	ref_mOTU_v2_0034	na	na	0	0.002	0	1	0	0.836	0	0.836
Delftia_0	Delftia acidovorans SPH-1	398578	398578	ref_mOTU_v2_1232	na	na	0	0.005	0	1	0	0.18	0	0.163
Listeria_0	Listeria monocytogenes SLCC 2378	879088	879088	ref_mOTU_v2_0118	na	na	0	0.011	0	1	0	0	0	0
Propionibacterium_0	Propionibacterium freudenreichii subsp. shermanii CIRM-BIA1	754252	754252	ref_mOTU_v2_1477	na	na	0	0	0	1	0	0.187	0	0.188
Staphylococcus_46	Staphylococcus cohnii hu-01	1.41516e+06	1415164	ref_mOTU_v2_0233	na	na	0	0.073	0	1	0	0.042	0	0.038
Staphylococcus_44	Staphylococcus aureus subsp. aureus TCH60	548474	548473	ref_mOTU_v2_0067	na	na	0.113961	0	0	0	0.0852803	0	0.0852803	0
Haemophilus_2	Haemophilus influenzae HK1212	456482	456482	ref_mOTU_v2_1014	na	na	0.38236	0	0	0	0.238416	0	0.238416	1
Haemophilus_5	Haemophilus parainfluenzae T3T1	862965	862965	ref_mOTU_v2_0358	0.446837	0.486935	0	0.161	0	1	0	0.329	0	0.312
Lactobacillus_31	Lactobacillus jensenii JV-V16	525329	525329	ref_mOTU_v2_1425	na	na	0.364769	0	0	0	0.266667	0.661	0.266667	0.628
Clostridium_40	Clostridium sp. HGF2	908340	908340	ref_mOTU_v2_0643	0.153433	0.547566	0.13901	0	0	0	0.0834058	0.286	0.0834058	0.303
Clostridium_41	Clostridium sp. 7_3_54FAA	665940	665940	ref_mOTU_v2_1475	3.28499e-10	0.665262	0.169842	0	0	0	0.122474	0	0.122474	0.908
Centipeda_0	Centipeda periodontii DSM 2778	888060	888060	ref_mOTU_v2_5109	na	na	0.40161	0	0	0	0.254	0	0.254	0
Nakamurella_0	Nakamurella multipartita DSM 44233	479432	479431	ref_mOTU_v2_4334	na	na	0.141421	0	0	0	0.0471405	0	0.0471405	0
Nevskia_0	Nevskia ramosa DSM 11499	1.1226e+06	1122603	ref_mOTU_v2_2072	na	na	0	0	0	1	0	0.254	0	0.221
Jonquetella_0	Jonquetella anthropi E3_33 E1	645512	645512	ref_mOTU_v2_0393	na	na	0.296319	0	0	0	0.187409	0	0.187409	0
Atopobium_1	Atopobium vaginae DSM 15829	525256	525256	ref_mOTU_v2_1421	na	na	0.450749	0	0	0	0.274398	0	0.274398	0
Selenomonas_0	Selenomonas ruminantium AC2024	1.3925e+06	1392501	ref_mOTU_v2_1126	na	na	0	0.003	0	1	0	0.062	0	0.069
Anaerofustis_0	Anaerofustis stercorihominis DSM 17244	445972	445971	ref_mOTU_v2_4267	na	na	0.241209	0	0	1	0.11767	0.226	0.11767	0.225
Butyrivibrio_1	Butyrivibrio fibrisolvens 16/4	657324	657324	ref_mOTU_v2_4721	na	na	0	0.073	0	1	0	0	0	0
unclassified_Erysipelotrichaceae_3	Erysipelotrichaceae bacterium 5_2_54FAA	552396	552396	ref_mOTU_v2_1395	0.909297	0.504043	0	0.032	0	1	0	0.392	0	0.375
unclassified_Erysipelotrichaceae_0	Erysipelotrichaceae bacterium sp. 3_1_53	658659	658659	ref_mOTU_v2_4724	0.868156	0.508347	0	0.724	0	1	0	0.269	0	0.288
unclassified_Erysipelotrichaceae_4	Erysipelotrichaceae bacterium 6_1_45	469614	469614	ref_mOTU_v2_0643	0.153433	0.547566	0.2	0	0	0	0.12	0.925	0.12	0.888
Clostridium_2	Clostridium sp. SS2/1	411485	411484	ref_mOTU_v2_1309	0.000176723	0.390797	0	0	0	1	0	0.224	0	0.18
Clostridium_5	Clostridium carboxidivorans P7	536227	536227	ref_mOTU_v2_1345	na	na	0.169031	0	0	0	0.130931	0.993	0.130931	0.991
Herminiimonas_0	Herminiimonas arsenicoxydans	204774	204773	ref_mOTU_v2_3762	na	na	0.208514	0	0	0	0.125109	0.993	0.125109	0.919
Bacillus_44	Bacillus cereus BDRD-Cer4	526978	526978	ref_mOTU_v2_0233	na	na	0.111111	0	0	0	0.0942809	0.91	0.0942809	0.898
Streptococcus_19	Streptococcus pneumoniae str. Canada MDR_19A	637987	637987	ref_mOTU_v2_0020	na	na	0.212132	0	0	0	0.12	0.921	0.12	0.916
Pseudomonas_16	Pseudomonas aeruginosa NCGM2.S1	1.08946e+06	1089456	ref_mOTU_v2_0096	na	na	0	0.025	0	1	0	0.107	0	0.12
Pseudomonas_15	Pseudomonas syringae pv. phaseolicola 1448A	264731	264730	ref_mOTU_v2_0739	na	na	0.162221	0	0	0	0.141421	0	0.141421	0
Afipia_1	Afipia sp. 1NLS2	666684	666684	ref_mOTU_v2_4742	na	na	0.212132	0	0	0	0.134164	0	0.134164	0
Afipia_0	Afipia birgiae 34632	1.19791e+06	1197906	ref_mOTU_v2_2484	na	na	0	0.613	0	1	0	0.244	0	0.255
Lachnoclostridium_0	Clostridium methoxybenzovorans SR3	1.28682e+06	1286820	ref_mOTU_v2_0995	na	na	0.105409	0	0	1	0.134164	0.924	0.134164	0.928
Lachnoclostridium_1	Clostridium phytofermentans ISDg	357810	357809	ref_mOTU_v2_4068	na	na	0.117851	0	0	0	0.0816497	0	0.0816497	0.918
Lachnoclostridium_2	Clostridium asparagiforme DSM 15981	518636	518636	ref_mOTU_v2_4394	0.00381828	0.587597	0	0	0	1	0	0.092	0	0.114
Lachnoclostridium_3	Clostridium bolteae ATCC BAA-613	411903	411902	ref_mOTU_v2_0886	3.62835e-06	0.636595	0	0	0	1	0	0.031	0	0.018
Lachnoclostridium_4	Clostridium symbiosum WAL-14163	742740	742740	ref_mOTU_v2_1475	3.28499e-10	0.665262	0	0	0	1	0	0.269	0	0.249
Lachnoclostridium_5	Clostridium clostridioforme CM201	999410	999410	ref_mOTU_v2_0979	0.000186625	0.586334	0.0953463	0	0	1	0.0834058	0.908	0.0834058	0.925
Lachnoclostridium_7	Clostridium hylemonae DSM 15053	553973	553973	ref_mOTU_v2_4491	na	na	0	0.81	0	1	0	0	0	0
Lachnoclostridium_8	Clostridium scindens ATCC 35704	411468	411468	ref_mOTU_v2_0883	0.0200255	0.566798	0	0	0	1	0	0.328	0	0.305
Lactobacillus_27	Lactobacillus jensenii 115-3-CHN	575605	575605	ref_mOTU_v2_1425	na	na	0.375046	0	0	0	0.274398	0.626	0.274398	0.628
Lactobacillus_22	Lactobacillus buchneri ATCC 11577	525318	525318	ref_mOTU_v2_1170	na	na	0	0.587	0	1	0	0.329	0	0.335
Leptotrichia_0	Leptotrichia buccalis C-1013-b	523794	523794	ref_mOTU_v2_4412	na	na	0	0.724	0	1	0.0458831	0.123	0.0458831	0.125
Streptobacillus_0	Streptobacillus moniliformis DSM 12112	519442	519441	ref_mOTU_v2_4396	na	na	0.381385	0	0	0	0.252982	0	0.252982	1
Candidatus_Sulcia_1	Candidatus Sulcia muelleri DMIN	641893	641892	NA	na	na	0.375823	0	0	0	0.23434	0	0.23434	0
Desulfitobacterium_1	Desulfitobacterium hafniense DP7	537010	537010	ref_mOTU_v2_0329	na	na	0.233285	0	0	0	0.178885	0	0.178885	0.933
Providencia_0	Providencia alcalifaciens DSM 30120	521000	520999	ref_mOTU_v2_0602	na	na	0	0.589	0	1	0	0.144	0	0.155
Providencia_1	Providencia rettgeri DSM 1131	521001	521000	ref_mOTU_v2_4399	na	na	0	0.592	0	1	0	0.094	0	0.078
Providencia_2	Providencia stuartii ATCC 25827	471875	471874	ref_mOTU_v2_0659	na	na	0	0	0	1	0	0.112	0	0.132
Providencia_3	Providencia rustigianii DSM 4541	500638	500637	ref_mOTU_v2_4369	na	na	0	0.006	0	1	0	0.143	0	0.132
Brevibacillus_0	Brevibacillus brevis NBRC 100599	358681	358681	ref_mOTU_v2_0567	na	na	0	0.007	0	1	0	0.077	0	0.077
Oceanobacillus_0	Oceanobacillus picturae strain S1	171693	333381	ref_mOTU_v2_3709	na	na	0	0.003	0	1	0	0.103	0	0.104
Leuconostoc_2	Leuconostoc mesenteroides subsp. cremoris ATCC 19254	586220	586220	ref_mOTU_v2_0384	na	na	0	0.011	0	1	0	0.412	0	0.447
Rhodopseudomonas_1	Rhodopseudomonas palustris DX-1	652104	652103	ref_mOTU_v2_4712	na	na	0.290191	0	0	0	0.178885	0.999	0.178885	0.999
Rhodopseudomonas_3	Rhodopseudomonas palustris BisB5	316058	316057	ref_mOTU_v2_3971	na	na	0.213201	0	0	0	0.12792	0.999	0.12792	0.999
Streptococcus_28	Streptococcus mutans UA159	210008	210007	ref_mOTU_v2_0289	0.938023	0.48387	0.196116	0	0	0	0.11767	0.985	0.11767	0.989
Erysipelatoclostridium_3	Clostridium spiroforme DSM 1552	428127	428126	ref_mOTU_v2_4235	0.996676	0.498507	0	0.044	0	1	0	0.422	0	0.447
Erysipelatoclostridium_1	Clostridium saccharogumia DSM 17460	1.12133e+06	1121333	ref_mOTU_v2_0473	0.351222	0.473592	0	0.862	0	1	0	0.18	0	0.196
Erysipelatoclostridium_0	Clostridium ramosum VPI 0427, DSM 1402	445975	1547	ref_mOTU_v2_0885	0.000677402	0.599624	0	0.715	0	1	0	0.087	0	0.07
Actinosynnema_0	Actinosynnema mirum DSM 43827	446463	446462	ref_mOTU_v2_4270	na	na	0.193649	0	0	0	0.134164	0	0.134164	0.901
Ruminiclostridium_3	Clostridium papyrosolvens DSM 2782	588581	588581	ref_mOTU_v2_4584	na	na	0.20226	0	0	0	0.12792	0	0.12792	0
Bacteroides_48	Bacteroides sp. 3_2_5	457392	457392	ref_mOTU_v2_0287	2.24925e-05	0.618547	0	0.856	0	1	0	0.548	0	0.528
Bacteroides_46	Bacteroides stercoris ATCC 43183	449674	449673	ref_mOTU_v2_0275	0.319885	0.542229	0	0.063	0	1	0	0.274	0	0.265
Bacteroides_47	Bacteroides uniformis ATCC 8492	411479	411479	unclassified	na	na	0	0.838	0	1	0	0	0	0
Bacteroides_42	Bacteroides fragilis 3_1_12	457424	457424	ref_mOTU_v2_0286	0.0125736	0.551621	0	0.002	0	1	0	0	0	0
Bacteroides_43	Bacteroides sp. 1_1_6	469586	469586	ref_mOTU_v2_0897	0.109627	0.567933	0	0.001	0	1	0	0.568	0	0.542
Bacteroides_40	Bacteroides sp. 2_1_16	469587	469587	ref_mOTU_v2_0287	2.24925e-05	0.618547	0.338062	0	0	0	0.12792	0	0.12792	0
Bacteroides_41	Bacteroides ovatus SD CMC 3f	702443	702443	ref_mOTU_v2_1073	0.490022	0.488392	0	0.013	0	1	0	0	0	0
Edwardsiella_1	Edwardsiella tarda ATCC 23685	500638	500638	ref_mOTU_v2_0113	na	na	0	0.618	0	1	0	0.079	0	0.074
Edwardsiella_3	Edwardsiella tarda FL6-60	718252	718251	ref_mOTU_v2_0112	na	na	0	0	0	1	0	0.056	0	0.055
Enterococcus_45	Enterococcus faecium D344SRF	565665	565665	ref_mOTU_v2_0372	0.307337	0.465165	0.354246	0	0	0	0.274398	1	0.274398	1
Campylobacter_16	Campylobacter showae CSUNSWCD	1.24408e+06	1244083	ref_mOTU_v2_2759	na	na	0.19245	0	0	1	0.113389	0	0.113389	0
Bacillus_45	Bacillus cereus AH1134	405533	405533	ref_mOTU_v2_0233	na	na	0.111111	0	0	0	0.0942809	0.91	0.0942809	0.915
unclassified_Erysipelotrichaceae_2	Erysipelotrichaceae bacterium 21_3	658657	658657	ref_mOTU_v2_0643	0.153433	0.547566	0.2	0	0	0	0.12	0.914	0.12	0.912
Bacillus_47	Bacillus nealsonii AAU1	1.20253e+06	1202533	ref_mOTU_v2_3284	na	na	0	0.739	0	1	0	0.013	0	0.018
Bacillus_46	Bacillus altitudinis 41KF2b	1.17854e+06	1178544	ref_mOTU_v2_0299	na	na	0	0.007	0	1	0	0.048	0	0.052
Ruminococcus_10	Ruminococcus sp. SR1/5	657323	657323	ref_mOTU_v2_0859	0.0258679	0.417691	0	0.021	0	1	0	0.329	0	0.318
Photobacterium_0	Photobacterium damselae subsp. damselae CIP 102761	675817	675817	ref_mOTU_v2_4769	na	na	0.114708	0	0	0	0.1	0	0.1	0
Paraburkholderia_0	Paenibacillus graminis C4D1M	396598	396598	ref_mOTU_v2_2973	na	na	0.0591312	0	0	1	0.0534522	0.019	0.0534522	0.016
Streptococcus_32	Streptococcus thermophilus LMG 18311	264199	264199	ref_mOTU_v2_0219	0.0072854	0.411401	0	0.123	0	1	0	0.49	0	0.49
Ralstonia_4	Ralstonia sp. 5_7_47FAA	658664	658664	ref_mOTU_v2_0949	na	na	0	0.687	0	1	0	0.335	0	0.289
Bacteroides_58	Bacteroides fragilis YCH46	295405	295405	ref_mOTU_v2_0287	2.24925e-05	0.618547	0	0.844	0	1	0	0	0	0
Bacteroides_54	Bacteroides eggerthii DSM 20697	483217	483216	ref_mOTU_v2_1410	0.1523	0.540954	0	0.705	0	1	0	0.328	0	0.29
Bacteroides_57	Bacteroides sp. 4_3_47FAA	457394	457394	ref_mOTU_v2_0898	0.0305805	0.573361	0	0.016	0	1	0	0.351	0	0.355
Bacteroides_56	Bacteroides cellulosilyticus DSM 14838	537012	537012	ref_mOTU_v2_0692	0.60928	0.525704	0	0.001	0	1	0	0	0	0
Bacteroides_51	Bacteroides sp. 9_1_42FAA	457396	457395	ref_mOTU_v2_0898	0.0305805	0.573361	0	0	0	1	0	0	0	0
Bifidobacterium_2	Bifidobacterium dentium ATCC 27678	473820	473819	ref_mOTU_v2_0631	0.400666	0.519178	0	0.037	0	1	0	0.057	0	0.044
Helicobacter_15	Helicobacter pullorum MIT 98-5489	537972	537972	ref_mOTU_v2_4450	na	na	0	0.701	0	1	0	0.877	0	0.87
Bilophila_1	Bilophila wadsworthia 3_1_6	563192	563192	ref_mOTU_v2_1149	0.00435134	0.598318	0	0.793	0	1	0	0	0	0
Clostridioides_10	Clostridium difficile R20291	645463	645463	ref_mOTU_v2_0051	na	na	0	0.001	0	1	0	0.082	0	0.088
Acinetobacter_4	Acinetobacter calcoaceticus PHEA-2	871585	871585	ref_mOTU_v2_0318	na	na	0	0.843	0	1	0	0.212	0	0.209
Acinetobacter_5	Acinetobacter junii SH205	575587	575587	ref_mOTU_v2_0818	na	na	0	0.163	0	1	0	0.35	0	0.374
Janibacter_0	Janibacter sp. HTCC2649	313590	313589	ref_mOTU_v2_3933	na	na	0.301511	0	0	0	0.2	0	0.2	0.917
Megasphaera_1	Megasphaera elsdenii DSM 20460	907.4	1064535	ref_mOTU_v2_0252	0.630996	0.506593	0	0.779	0	1	0	0.398	0	0.381
Alcaligenes_1	Alcaligenes faecalis subsp. faecalis NBRC 13111	1.2181e+06	1218102	ref_mOTU_v2_0264	na	na	0	0.072	0	1	0	0.249	0	0.26
Pseudomonas_29	Pseudomonas putida F1	351747	351746	ref_mOTU_v2_0186	na	na	0.210819	0	0	0	0.15	0.998	0.15	0.996
Pasteurella_0	Pasteurella dagmatis ATCC 43325	667128	667128	ref_mOTU_v2_4747	na	na	0.105409	0	0	0	0.0894427	0	0.0894427	0.899
Streptococcus_46	Streptococcus agalactiae 18RS21	342613	342613	ref_mOTU_v2_0366	na	na	0.361961	0	0	0	0.240098	1	0.240098	1
Streptococcus_47	Streptococcus mutans NN2025	511691	511691	ref_mOTU_v2_0289	0.938023	0.48387	0.251976	0	0	0	0.151186	0	0.151186	0
Streptococcus_42	Streptococcus suis 05HAS68	672190	672190	ref_mOTU_v2_0064	na	na	0.173205	0	0	0	0.109545	0	0.109545	0
Enterobacter_1	Enterobacter hormaechei YT3	1.26028e+06	1260282	ref_mOTU_v2_0265	0.967098	0.5034	0	0.009	0	1	0	0.84	0	0.835
Enterobacter_0	Enterobacter cancerogenus ATCC 35316	500640	500639	ref_mOTU_v2_4370	na	na	0	0.003	0	1	0	0.025	0	0.022
Enterobacter_2	Enterobacter hormaechei YT2	1.25982e+06	1259823	ref_mOTU_v2_0265	0.967098	0.5034	0	0.089	0	1	0	0.812	0	0.829
Enterobacter_5	Enterobacter cloacae EcWSU1	1.04586e+06	1045856	ref_mOTU_v2_0192	na	na	0	0.007	0	1	0	0.012	0	0.019
Enterobacter_7	Enterobacter asburiae LF7a	640513	640513	ref_mOTU_v2_4667	na	na	0	0.008	0	1	0	0.831	0	0.845
Succinatimonas_0	Succinatimonas hippei YIT 12066	762983	762983	ref_mOTU_v2_4944	0.415219	0.491574	0	0.19	0	1	0	0.533	0	0.529
Eubacterium_0	Enterobacteriaceae bacterium 9_2_54FAA	469613	469613	ref_mOTU_v2_0047	na	na	0	0.62	0	1	0	0.031	0	0.033
Eubacterium_3	Lachnospiraceae bacterium 6_1_63FAA	658083	658083	ref_mOTU_v2_1428	0.737941	0.500255	0.376969	0	0	0	0.211925	0	0.211925	1
Eubacterium_8	candidate division TM7 single-cell isolate TM7b	447456	447455	unclassified	na	na	0.483046	0	0	0	0.332896	0	0.332896	0.934
Eubacterium_9	Lachnospiraceae bacterium 1_1_57FAA	658081	658081	ref_mOTU_v2_1376	1.61075e-07	0.642126	0.450988	0	0	0	0.284019	0	0.284019	0
Croceibacter_0	Croceibacter atlanticus HTCC2559	216433	216432	ref_mOTU_v2_3777	na	na	0.377964	0	0	0	0.226779	1	0.226779	1
Prevotella_12	Prevotella buccae D17	575611	575611	ref_mOTU_v2_0132	na	na	0.32686	0	0	0	0.156893	0	0.156893	0
Prevotella_16	Prevotella oris C735	563008	563008	ref_mOTU_v2_0520	0.0153148	0.515845	0.303822	0	0	0	0.182574	0	0.182574	0
Intestinibacter_0	Clostridium bartlettii DSM 16795	445974	445973	ref_mOTU_v2_4268	0.770868	0.508001	0	0.857	0	1	0	0.225	0	0.23
Tyzzerella_0	Clostridium nexile DSM 1787	500633	500632	ref_mOTU_v2_4366	0.0249063	0.559313	0	0.816	0	1	0	0	0	0
Ureaplasma_1	Ureaplasma parvum serovar 6 str. ATCC 27818	519852	519851	ref_mOTU_v2_1322	na	na	0.408248	0	0	0	0.23094	0	0.23094	0.999
Bifidobacterium_23	Bifidobacterium gallicum DSM 20093	561180	561180	ref_mOTU_v2_1443	na	na	0	0.035	0	1	0	0.119	0	0.139
Bifidobacterium_27	Bifidobacterium animalis lactis BB-12	552531	552531	ref_mOTU_v2_0183	na	na	0.095673	0	0	1	0.0816497	0.911	0.0816497	0.104
Clostridium_14	Clostridium butyricum E4 str. BoNT E BL5262	632245	632245	ref_mOTU_v2_0978	0.22296	0.510831	0	0.009	0	1	0	0.01	0	0
Actinobacillus_2	Actinobacillus pleuropneumoniae L20	416270	416269	ref_mOTU_v2_0851	na	na	0	0.564	0	1	0	0.092	0	0.107
Actinobacillus_5	Actinobacillus pleuropneumoniae serovar 7 str. AP76	537458	537457	ref_mOTU_v2_0851	na	na	0.105409	0	0	0	0.0894427	0	0.0894427	0
Streptococcus_57	Streptococcus agalactiae COH1	342617	342616	ref_mOTU_v2_0366	na	na	0.357217	0	0	0	0.247487	1	0.247487	1
Streptococcus_55	Streptococcus sanguinis SK115	888810	888810	NA	na	na	0.450988	0	0	0	0.284019	0	0.284019	0
Streptococcus_54	Streptococcus equinus ATCC 9812	525379	525379	ref_mOTU_v2_0793	0.764673	0.503776	0	0.036	0	1	0	0.317	0	0.312
Streptococcus_53	Streptococcus sanguinis SK330	888813	888813	ref_mOTU_v2_0278	na	na	0.447214	0	0	0	0.281681	0	0.281681	0
Streptococcus_52	Streptococcus infantarius subsp. infantarius ATCC BAA-102	471873	471872	ref_mOTU_v2_0261	0.826424	0.496017	0	0.845	0	1	0	0	0	0
Streptococcus_59	Streptococcus sanguinis SK49	888808	888808	ref_mOTU_v2_5117	na	na	0.454257	0	0	0	0.3	0	0.3	0
Streptococcus_58	Streptococcus gallolyticus UCN34	637910	637909	ref_mOTU_v2_0416	0.00506318	0.556866	0.20226	0	0	0	0.12792	0	0.12792	0
Clostridium_10	Clostridium butyricum DSM 10702	1.31693e+06	1316931	ref_mOTU_v2_0978	0.22296	0.510831	0	0.431	0	1	0	0	0	0
Clostridium_13	Clostridium beijerinckii NCIMB 8052	290402	290402	ref_mOTU_v2_1049	na	na	0	0.59	0	1	0	0.003	0	0.001
Kangiella_0	Kangiella koreensis DSM 16069	523792	523791	ref_mOTU_v2_4411	na	na	0.272166	0	0	0	0.15396	0	0.15396	0
Slackia_1	Slackia heliotrinireducens DSM 20476	471856	471855	ref_mOTU_v2_4319	na	na	0.476731	0	0	0	0.284605	0	0.284605	0
Faecalibacterium_4	Faecalibacterium prausnitzii SL3/3	657322	657322	ref_mOTU_v2_1379	0.0351477	0.44042	0	0.097	0	1	0	0.12	0	0.152
Faecalibacterium_2	Faecalibacterium prausnitzii L2-6	718252	718252	ref_mOTU_v2_4875	0.00131272	0.412209	0	0.695	0	1	0	0.081	0	0
Faecalibacterium_3	Faecalibacterium cf. prausnitzii KLE1255	748224	748224	ref_mOTU_v2_4910	0.00520745	0.418049	0	0.852	0	1	0	0.476	0	0.503
Faecalibacterium_1	Faecalibacterium prausnitzii M21/2	411485	411485	unclassified	na	na	0	0.042	0	1	0	0.113	0	0.115
Citrobacter_7	Citrobacter sp. 30_2	469595	469595	ref_mOTU_v2_0076	0.891641	0.495319	0	0.016	0	1	0	0.013	0	0.012
Citrobacter_4	Citrobacter koseri ATCC BAA-895	290339	290338	ref_mOTU_v2_0041	na	na	0	0.056	0	1	0	0.014	0	0.017
Citrobacter_2	Citrobacter youngae ATCC 29220	500640	500640	ref_mOTU_v2_0077	na	na	0	0.426	0	1	0	0.016	0	0.008
Citrobacter_3	Citrobacter freundii UCI 31	1.40014e+06	1400136	ref_mOTU_v2_0076	0.891641	0.495319	0	0.003	0	1	0	0.018	0	0.02
Citrobacter_0	Citrobacter freundii ATCC 8090 = MTCC 1658	1.006e+06	1006003	ref_mOTU_v2_0076	0.891641	0.495319	0	0.021	0	1	0	0.023	0	0.013
Citrobacter_1	Citrobacter amalonaticus Y19	1.26113e+06	1261127	ref_mOTU_v2_0043	na	na	0	0.38	0	1	0	0.01	0	0.024
Dorea_0	Dorea longicatena DSM 13814	411463	411462	ref_mOTU_v2_4203	0.954025	0.477975	0	0.714	0	1	0	0.866	0	0.839
Paenibacillus_4	Paenibacillus barengoltzii G22	1.2358e+06	1235795	ref_mOTU_v2_0902	na	na	0	0.002	0	1	0	0	0	0
Paenibacillus_5	Paenibacillus alvei DSM 29	1.20678e+06	1206781	ref_mOTU_v2_2531	na	na	0	0	0	1	0	0.035	0	0.02
Paenibacillus_0	Paenibacillus lactis 154	743719	743719	ref_mOTU_v2_1498	na	na	0	0.73	0	1	0	0	0	0
Paenibacillus_3	Paenibacillus daejeonensis DSM 15491	1.12292e+06	1122917	ref_mOTU_v2_2084	na	na	0	0.706	0	1	0	0	0	0
Vibrio_0	Vibrio harveyi HY01	410291	410291	ref_mOTU_v2_0324	na	na	0.162698	0	0	0	0.134164	0	0.134164	0
Limnobacter_0	Limnobacter sp. MED105	391597	391597	ref_mOTU_v2_4142	na	na	0.192847	0	0	0	0.12792	0	0.12792	0
Ruminococcus_9	Ruminococcus sp. 5_1_39BFAA	457412	457412	ref_mOTU_v2_0466	0.140336	0.437045	0	0.001	0	1	0	0.258	0	0
Ruminococcus_3	Ruminococcus bromii L2-63	657322	657321	ref_mOTU_v2_4720	0.70031	0.480288	0	0.178	0	1	0	0.457	0	0.432
Ruminococcus_2	Ruminococcus albus 8	246199	246199	ref_mOTU_v2_3827	na	na	0.353553	0	0	0	0.176777	0	0.176777	0
Ruminococcus_6	Ruminococcus callidus ATCC 2776001	411473	411473	ref_mOTU_v2_4209	0.0617132	0.44847	0	0.559	0	1	0.0426401	0.219	0.0426401	0.253
Ruminococcus_5	Ruminococcus flavefaciens FD-1	641112	641112	ref_mOTU_v2_4669	na	na	0	0.586	0	1	0	0.444	0	0.446
Bifidobacterium_39	Bifidobacterium longum E18	1.32235e+06	1322347	ref_mOTU_v2_0150	0.0866782	0.438769	0	0.683	0	1	0	0.123	0	0.131
Bifidobacterium_38	Bifidobacterium ruminantium DSM 6489	1.41065e+06	1410647	ref_mOTU_v2_1159	0.421276	0.486644	0	0.632	0	1	0	0	0	0
Bifidobacterium_31	Bifidobacterium longum longum JCM 1217	565042	216816	ref_mOTU_v2_0150	0.0866782	0.438769	0	0.009	0	1	0	0.117	0	0.134
Bifidobacterium_37	Bifidobacterium longum DJO10A	205914	205913	ref_mOTU_v2_0150	0.0866782	0.438769	0	0.017	0	1	0	0.084	0	0.091
Lachnoclostridium_12	Clostridium symbiosum ATCC 14940	411472	411472	ref_mOTU_v2_1475	3.28499e-10	0.665262	0.103418	0	0	1	0.0834058	0	0.0834058	0
Leptolyngbya_0	Leptolyngbya valderiana BDU 20041	322867	322866	unclassified	na	na	0.492366	0	0	0	0.366508	0	0.366508	0
Acidovorax_3	Diaphorobacter sp. TPSY	535289	535289	ref_mOTU_v2_1300	na	na	0.207514	0	0	0	0.137649	0.997	0.137649	0.997
Lachnoclostridium_11	Clostridium symbiosum WAL-14673	742741	742741	ref_mOTU_v2_1475	3.28499e-10	0.665262	0	0.009	0	1	0	0.242	0	0.273
Campylobacter_11	Campylobacter jejuni jejuni ICDCCJ07004	1.2954e+06	1295400	ref_mOTU_v2_0332	na	na	0	0.694	0	1	0	0.657	0	0.664
Lachnoclostridium_14	Clostridium citroniae WAL-17108	742733	742733	ref_mOTU_v2_4882	0.000817532	0.607115	0.0978232	0	0	1	0.0834058	0.91	0.0834058	0.917
Micrococcus_0	Micrococcus luteus NCTC 2665	465515	465515	ref_mOTU_v2_0964	na	na	0	0.115	0	1	0	0.397	0	0.356
Micrococcus_1	Micrococcus luteus SK58	596312	596312	ref_mOTU_v2_0964	na	na	0.272772	0	0	0	0.204124	1	0.204124	0.997
Candidatus_Carsonella_0	Candidatus Carsonella ruddii PV	387662	387662	unclassified	na	na	0.467707	0	0	0	0.325	0	0.325	0
Campylobacter_19	Campylobacter jejuni jejuni M1	645464	645464	ref_mOTU_v2_0332	na	na	0	0.731	0	1	0	0.599	0	0.641
Campylobacter_3	Campylobacter fetus subsp. fetus 82-40	360107	360106	ref_mOTU_v2_0331	na	na	0	0.801	0	1	0	0.917	0	0.9
Campylobacter_5	Campylobacter jejuni subsp. jejuni BH-01-0142	482629	482628	unclassified	na	na	0.426132	0	0	0	0.2794	0	0.2794	0
Campylobacter_9	Campylobacter upsaliensis RM3195	306264	306264	ref_mOTU_v2_0471	na	na	0.396059	0	0	0	0.240098	0	0.240098	0
Streptococcus_69	Streptococcus mitis NCTC 12261	246202	246201	ref_mOTU_v2_0031	na	na	0.114708	0	0	1	0.0834058	0.916	0.0834058	0.933
Streptococcus_62	Streptococcus sanguinis SK355	888816	888816	ref_mOTU_v2_5118	na	na	0.447214	0	0	0	0.281681	0	0.281681	0
Streptococcus_63	Streptococcus constellatus subsp. constellatus SK53	1.09573e+06	1095730	ref_mOTU_v2_0143	0.000806015	0.573076	0.247537	0	0	1	0.188982	0.998	0.188982	0.999
Streptococcus_67	Streptococcus oralis ATCC 35037	655813	655813	ref_mOTU_v2_0356	0.140336	0.549976	0.222375	0	0	0	0.11767	0	0.11767	0
Haemophilus_4	Haemophilus aegyptius ATCC 11116	888728	888728	ref_mOTU_v2_1014	na	na	0.46291	0	0	0	0.334664	0	0.334664	0
Leptotrichia_1	Leptotrichia hofstadii F0254	634994	634994	ref_mOTU_v2_1054	na	na	0.166667	0	0	0	0.11547	0	0.11547	0.966
Pseudoflavonifractor_0	Pseudoflavonifractor capillosus strain ATCC 29799	411468	411467	ref_mOTU_v2_4206	na	na	0	0.707	0	1	0	0.289	0	0.307
Coprococcus_3	Coprococcus eutactus ATCC 27759	411475	411474	ref_mOTU_v2_4210	0.518964	0.481022	0	0.598	0	1	0	0.488	0	0.458
Coprococcus_2	Coprococcus sp. ART55/1	751585	751585	meta_mOTU_v2_5379	0.256725	0.458621	0.247594	0	0	0	0.148556	0	0.148556	0.901
Coprococcus_1	Coprococcus comes ATCC 27758	470146	470146	ref_mOTU_v2_4313	0.0217885	0.418923	0	0.128	0	1	0	0	0	0
Clostridium_28	Clostridium botulinum NCTC 2916	445335	445335	ref_mOTU_v2_0294	na	na	0.283069	0	0	0	0.204124	0	0.204124	0
Clostridium_26	Clostridium botulinum A2 str. Kyoto	536232	536232	ref_mOTU_v2_0294	na	na	0.27735	0	0	0	0.2	0	0.2	0
Aneurinibacillus_0	Aneurinibacillus aneurinilyticus ATCC 12856	649747	649747	ref_mOTU_v2_4706	na	na	0	0.002	0	1	0	0.077	0	0.067
Thermomonospora_0	Thermomonospora curvata DSM 43183	471853	471852	ref_mOTU_v2_4316	na	na	0.236433	0	0	0	0.125109	0	0.125109	0
Rhizobium_0	Rhizobium etli 8C-3	538026	538025	ref_mOTU_v2_1712	na	na	0.209946	0	0	0	0.139262	1	0.139262	0.999
Prevotella_34	Prevotella oris F0302	649760	649760	ref_mOTU_v2_0520	0.0153148	0.515845	0.239046	0	0	0	0.101419	0	0.101419	0
Mobiluncus_3	Mobiluncus curtisii subsp. curtisii ATCC 35241	585199	585198	ref_mOTU_v2_1436	na	na	0.495885	0	0	0	0.3556	1	0.3556	1
Erysipelothrix_0	Erysipelothrix rhusiopathiae ATCC 19414	525280	525280	ref_mOTU_v2_1423	na	na	0.369274	0	0	0	0.208893	0	0.208893	0
Rhodoferax_0	Rhodoferax ferrireducens T118	338969	338969	ref_mOTU_v2_4035	na	na	0.197814	0	0	0	0.125109	0	0.125109	0
Enterococcus_11	Enterococcus faecalis TX1341	749514	749514	ref_mOTU_v2_0116	0.647562	0.510624	0.433295	0	0	0	0.286416	0	0.286416	0
Enterococcus_12	Enterococcus faecalis TX1467	749517	749517	ref_mOTU_v2_0116	0.647562	0.510624	0.329983	0	0	0	0.255604	1	0.255604	1
Enterococcus_14	Enterococcus faecium E1636	544875	544875	ref_mOTU_v2_0372	0.307337	0.465165	0.33776	0	0	0	0.278524	1	0.278524	1
Eubacterium_19	Bacteroides pectinophilus ATCC 43243	483218	483218	ref_mOTU_v2_4341	0.154925	0.47347	0	0.835	0	1	0	0.521	0	0.552
Eubacterium_12	candidate division TM7 single-cell isolate TM7a	447454	447454	NA	na	na	0.334367	0	0	0	0.17693	0.914	0.17693	0.909
Fusobacterium_17	Fusobacterium gonidiaformans ATCC 25563	469615	469615	ref_mOTU_v2_1404	0.00210073	0.530221	0.250313	0	0	1	0.218218	0	0.218218	0.281
Eubacterium_17	Lachnospiraceae bacterium 3_1_46FAA	665950	665950	ref_mOTU_v2_1376	1.61075e-07	0.642126	0.450988	0	0	0	0.284019	0	0.284019	0
Eubacterium_15	Eubacterium rectale ATCC 33656	515620	515619	ref_mOTU_v2_1416	0.00179073	0.404347	0	0.714	0	1	0	0	0	0
Shuttleworthia_0	Shuttleworthia satelles DSM 14600	626523	626523	ref_mOTU_v2_1459	na	na	0.254	0	0	0	0.143684	0	0.143684	0
Renibacterium_0	Renibacterium salmoninarum ATCC 33209	288705	288705	ref_mOTU_v2_3894	na	na	0.20226	0	0	0	0.12792	0	0.12792	0
Ruminiclostridium_10	Eubacterium siraeum 70/3	657319	657319	ref_mOTU_v2_1387	0.441051	0.510084	0	0.853	0	1	0	0.671	0	0.668
Ruminiclostridium_12	Eubacterium siraeum DSM 15702	428128	428128	ref_mOTU_v2_1387	0.441051	0.510084	0	0.103	0	1	0	0.684	0	0.705
Lactococcus_3	Lactococcus raffinolactis 4877	1.21592e+06	1215915	ref_mOTU_v2_2569	na	na	0.0571662	0	0	1	0.0436436	0.02	0.0436436	0.003
Lactococcus_1	Lactococcus lactis subsp. cremoris MG1363	416871	416870	ref_mOTU_v2_0371	0.756861	0.477671	0.235702	0	0	0	0.163299	0.996	0.163299	0.997
Parabacteroides_3	Parabacteroides merdae ATCC 43184	411477	411477	ref_mOTU_v2_1378	0.371857	0.532079	0	0.016	0	1	0	0.051	0	0
Parabacteroides_2	Bacteroides sp. 20_3	469591	469591	ref_mOTU_v2_1074	0.00229263	0.59164	0	0.052	0	1	0	0.307	0	0.282
Parabacteroides_1	Parabacteroides johnsonii DSM 18315	537006	537006	ref_mOTU_v2_5296	0.876044	0.509847	0	0.004	0	1	0	0.206	0	0.164
Parabacteroides_0	Parabacteroides sp. D13	563193	563193	ref_mOTU_v2_1074	0.00229263	0.59164	0	0.835	0	1	0	0.342	0	0.386
Parabacteroides_7	Parabacteroides distasonis ATCC 8503	435591	435591	ref_mOTU_v2_1074	0.00229263	0.59164	0	0.82	0	1	0	0	0	0
Parabacteroides_5	Bacteroides sp. 2_1_7	457388	457388	ref_mOTU_v2_1074	0.00229263	0.59164	0	0.194	0	1	0	0.423	0	0.428
Oxalobacter_0	Oxalobacter formigenes HOxBLS	556269	556268	ref_mOTU_v2_4500	na	na	0	0.607	0	1	0	0.909	0	0.897
Oxalobacter_1	Oxalobacter formigenes OXCC13	556269	556269	ref_mOTU_v2_4501	na	na	0	0.739	0	1	0	0.938	0	0.942
Acetomicrobium_1	Anaerobaculum hydrogeniformans OS1, ATCC BAA-1850	592016	649746	ref_mOTU_v2_4596	na	na	0	0.011	0	1	0	0.411	0	0.402
Megamonas_1	Megamonas funiformis YIT 11815	742816	742816	ref_mOTU_v2_0502	0.309672	0.53152	0	0.701	0	1	0	0.01	0	0.035
Polaribacter_1	Polaribacter irgensii 23-P	313594	313594	ref_mOTU_v2_3934	na	na	0.138013	0	0	0	0.0872872	0	0.0872872	0
Clostridium_38	Clostridium paraputrificum AGR2156	1.28069e+06	1280689	ref_mOTU_v2_2890	0.344143	0.515954	0.0512989	0	0	1	0.0447214	0.078	0.0447214	0.048
Clostridium_31	Clostridium sp. 7_2_43FAA	457396	411486	ref_mOTU_v2_4288	na	na	0	0.606	0	1	0	0.192	0	0.195
Clostridium_36	Clostridium saccharoperbutylacetonicum N1-4(HMT)	931276	931276	ref_mOTU_v2_1533	na	na	0	0.621	0	1	0	0	0	0
Clostridium_35	Clostridium sp M62/1	411486	411489	ref_mOTU_v2_1380	0.564383	0.516234	0	0.005	0	1	0	0.322	0	0.335
Butyricicoccus_0	Butyricicoccus pullicaecorum 1.2	1.20361e+06	1203606	ref_mOTU_v2_2510	0.0623444	0.521527	0	0.011	0	1	0	0.098	0	0.105
Butyricicoccus_1	Eubacterium desmolans ATCC 43058	1.40844e+06	1408437	ref_mOTU_v2_3307	na	na	0.147442	0	0	1	0.07698	0	0.07698	0.141
Bacteroides_11	Bacteroides sp. 4_1_36	457393	457393	ref_mOTU_v2_0899	0.404139	0.533821	0	0.033	0	1	0	0.626	0	0.615
Bacteroides_10	Bacteroides coprocola M16, DSM 17136	470146	310298	ref_mOTU_v2_4312	0.0847133	0.552088	0	0.005	0	1	0	0	0	0
Bacteroides_13	Bacteroides intestinalis 341, DSM 17393	329854	329854	ref_mOTU_v2_4321	0.841371	0.519451	0	0.84	0	1	0	0	0	0
Bacteroides_12	Bacteroides dorei	357276	357276	ref_mOTU_v2_0898	0.0305805	0.573361	0.177394	0	0	0	0.12792	0.993	0.12792	0.994
Bacteroides_15	Bacteroides sp. 1_1_14	469585	469585	ref_mOTU_v2_0897	0.109627	0.567933	0	0	0	1	0	0.277	0	0.273
Bacteroides_14	Bacteroides intestinalis DSM 17393	471871	471870	ref_mOTU_v2_4321	0.841371	0.519451	0.424264	0	0	1	0.196116	0	0.196116	0
Bacteroides_16	Bacteroides sp. 3_1_33FAA	457391	457391	ref_mOTU_v2_0898	0.0305805	0.573361	0	0.873	0	1	0	0.266	0	0.213
Bacteroides_19	Bacteroides sp. D20	585543	585543	ref_mOTU_v2_0899	0.404139	0.533821	0	0.019	0	1	0	0.675	0	0.693
Bacteroides_18	Bacteroides fragilis 638R	862962	862962	ref_mOTU_v2_0287	2.24925e-05	0.618547	0	0.829	0	1	0	0	0	0
Treponema_2	Treponema vincentii ATCC 35580	596324	596324	ref_mOTU_v2_0547	na	na	0.379663	0	0	0	0.259554	0	0.266667	0
Treponema_0	Treponema denticola ATCC 35405	243276	243275	ref_mOTU_v2_1308	na	na	0.345705	0	0	0	0.216025	0	0.216025	0
Escherichia_43	Escherichia fergusonii ATCC 35469	585054	585054	ref_mOTU_v2_0036	0.000778962	0.602252	0	0.433	0	1	0	0.831	0	0.845
Escherichia_40	Escherichia sp. 1_1_43	457400	457400	ref_mOTU_v2_0036	0.000778962	0.602252	0	0.002	0	1	0	0.226	0	0.243
Victivallis_0	Victivallis vadensis ATCC BAA-548	340101	340101	meta_mOTU_v2_6979	0.620319	0.478369	0.320713	0	0	0	0.169031	0	0.169031	0.994
Streptomyces_0	Streptomyces roseosporus NRRL 11379	457430	457430	ref_mOTU_v2_0244	na	na	0.128565	0	0	0	0.0852803	0	0.0852803	0
Streptomyces_2	Streptomyces sp. SPB74	465543	465543	ref_mOTU_v2_1223	na	na	0.427618	0	0	0	0.270449	0	0.270449	0
Prevotella_25	Prevotella multiformis DSM 16608	888743	888743	ref_mOTU_v2_5115	na	na	0.330289	0	0	0	0.174078	0.831	0.174078	0.852
Listeria_8	Listeria monocytogenes 08-5578	653938	653938	ref_mOTU_v2_0118	na	na	0.226455	0	0	0	0.163299	0.936	0.163299	0.922
Listeria_9	Listeria monocytogenes FSL R2-561	393126	393126	ref_mOTU_v2_0118	na	na	0	0.084	0	1	0	0	0	0
Listeria_1	Listeria monocytogenes 4a L99	563174	565047	ref_mOTU_v2_0118	na	na	0	0.253	0	1	0	0	0	0
Listeria_2	Listeria monocytogenes SLCC 2540	879089	879089	ref_mOTU_v2_0118	na	na	0	0.005	0	1	0	0	0	0
Listeria_3	Listeria monocytogenes J0161, FSL R2-499	393131	393130	ref_mOTU_v2_0118	na	na	0	0.001	0	1	0	0	0	0
Listeria_6	Listeria monocytogenes serotype 7 SLCC 2482	1639.17	863767	ref_mOTU_v2_0118	na	na	0	0	0	1	0	0	0	0
Listeria_7	Listeria monocytogenes FSL R2-503	393125	393125	unclassified	na	na	0.231326	0	0	0	0.166812	0.909	0.166812	0.916
Corynebacterium_16	Corynebacterium ammoniagenes DSM 20306	649754	649754	unclassified	na	na	0	0.147	0	1	0	0	0	0.249
Enterococcus_27	Enterococcus faecium E1679	546340	546340	ref_mOTU_v2_0372	0.307337	0.465165	0.348485	0	0	0	0.287368	1	0.287368	1
Enterococcus_20	Enterococcus faecalis TX1302	749513	749513	ref_mOTU_v2_0116	0.647562	0.510624	0.424334	0	0	0	0.264906	0	0.264906	0
Salmonella_14	Salmonella enterica enterica sv Typhimurium LT2	99287.1	99287	ref_mOTU_v2_0039	na	na	0	0.419	0	1	0	0.017	0	0.021
Ruminiclostridium_4	Clostridium thermocellum DSM 4150	492476	492476	ref_mOTU_v2_0335	na	na	0.142134	0	0	0	0.0696311	0	0.0696311	0
Ruminiclostridium_1	Clostridium methylpentosum R2, DSM 5476	537013	84026	ref_mOTU_v2_4449	na	na	0	0.886	0	1	0	0.679	0	0.691
Ruminiclostridium_9	Clostridium thermocellum DSM 2360	572545	572545	ref_mOTU_v2_0335	na	na	0.236433	0	0	0	0.122474	0	0.125109	0
Ruminiclostridium_8	Clostridium leptum DSM 753	428126	428125	ref_mOTU_v2_4234	0.490022	0.52126	0.0690066	0	0	1	0.05547	0.609	0.05547	0.616
Bifidobacterium_11	Bifidobacterium animalis lactis AD011	442563	442563	ref_mOTU_v2_0183	na	na	0	0.006	0	1	0	0.183	0	0.18
Bifidobacterium_16	Bifidobacterium breve UCC2003 (NCIMB8807)	326426	326426	ref_mOTU_v2_0157	0.403517	0.481387	0	0.859	0	1	0	0	0	0
Bifidobacterium_15	Bifidobacterium longum longum ATCC 55813	548480	548480	ref_mOTU_v2_0150	0.0866782	0.438769	0	0.063	0	1	0	0.122	0	0.11
Bifidobacterium_14	Bifidobacterium angulatum DSM 20098	518635	518635	ref_mOTU_v2_1285	0.778834	0.494913	0	0.075	0	1	0	0	0	0
Bifidobacterium_19	Bifidobacterium longum longum BBMN68	890402	890402	ref_mOTU_v2_0150	0.0866782	0.438769	0	0.852	0	1	0	0.109	0	0.115
Mitsuokella_1	Mitsuokella multacida DSM 20544	500636	500635	ref_mOTU_v2_4368	0.427063	0.493808	0	0.718	0	1	0	0.018	0	0
Burkholderia_1	Burkholderia sp. H160	516466	516466	ref_mOTU_v2_1466	na	na	0.182574	0	0	0	0.160357	0.992	0.160357	0.991
Burkholderia_0	Burkholderia cepacia GG4	1.00985e+06	1009846	ref_mOTU_v2_0099	na	na	0	0.593	0	1	0	0.087	0	0.091
Burkholderia_2	Burkholderia cenocepacia MC0-3	406425	406425	ref_mOTU_v2_0098	na	na	0.193649	0	0	0	0.160357	0.997	0.160357	0.987
Bacillus_43	Bacillus cereus B4264	405532	405532	ref_mOTU_v2_0233	na	na	0.114332	0	0	0	0.0942809	0.899	0.0942809	0.916
Brevibacillus_3	Brevibacillus borstelensis AK1	1.30022e+06	1300222	ref_mOTU_v2_1020	na	na	0	0.22	0	1	0	0.185	0	0.18
Finegoldia_1	Finegoldia magna ACS-171-V-Col3	768713	768713	ref_mOTU_v2_1208	na	na	0.320713	0	0	0	0.202837	0	0.202837	0
Brevibacillus_2	Brevibacillus agri BAB-2500	1.24648e+06	1246477	ref_mOTU_v2_0606	na	na	0	0.528	0	1	0	0.132	0	0.127
Brevibacillus_1	Brevibacillus agri 5-2	1.44431e+06	1444307	ref_mOTU_v2_0606	na	na	0	0.001	0	1	0	0.119	0	0.11
Bifidobacterium_9	Bifidobacterium longum longum CCUG 52486	537938	537937	ref_mOTU_v2_0150	0.0866782	0.438769	0	0.853	0	1	0	0	0	0
Bifidobacterium_8	Bifidobacterium longum longum JDM301	759350	759350	ref_mOTU_v2_0150	0.0866782	0.438769	0	0.698	0	1	0	0.112	0	0.122
Enterococcus_41	Enterococcus faecium E1039	645663	645663	ref_mOTU_v2_0372	0.307337	0.465165	0.342997	0	0	0	0.282843	1	0.282843	1
Bifidobacterium_1	Bifidobacterium bifidum PRL2010	702459	702459	ref_mOTU_v2_0786	0.611077	0.475182	0	0.002	0	1	0	0	0	0
Bifidobacterium_5	Bifidobacterium adolescentis ATCC 15703	367929	367928	ref_mOTU_v2_1156	0.0416524	0.436255	0	0.008	0	1	0	0	0	0
Bifidobacterium_4	Bifidobacterium longum infantis 157F-NC	565040	565040	ref_mOTU_v2_0150	0.0866782	0.438769	0	0.837	0	1	0	0.123	0	0.109
Bacteroides_9	Bacteroides sp. 2_1_33B	469589	469589	ref_mOTU_v2_1074	0.00229263	0.59164	0	0.006	0	1	0	0.445	0	0.482
Bacteroides_8	Bacteroides sp. 3_1_40A	469593	469593	ref_mOTU_v2_0898	0.0305805	0.573361	0	0.836	0	1	0	0.353	0	0.358
Bacteroides_1	Bacteroides coprophilus DSM 18228	547042	547042	ref_mOTU_v2_4472	0.00336719	0.545489	0	0.011	0	1	0	0	0	0
Bacteroides_0	Bacteroides vulgatus ATCC 8482	435591	435590	ref_mOTU_v2_0898	0.0305805	0.573361	0	0.848	0	1	0	0	0	0
Bacteroides_3	Bacteroides eggerthii 1_2_48FAA	665954	665953	ref_mOTU_v2_1410	0.1523	0.540954	0	0.7	0	1	0	0.304	0	0.311
Bacteroides_5	Bacteroides ovatus ATCC 8483	411476	411476	ref_mOTU_v2_1073	0.490022	0.488392	0	0.826	0	1	0	0	0	0
Bacteroides_7	Bacteroides caccae ATCC 43185	411902	411901	ref_mOTU_v2_1382	0.0100423	0.586152	0	0.836	0	1	0	0	0	0
Marvinbryantia_0	Bryantella formatexigens DSM 14469	478750	478749	ref_mOTU_v2_4332	na	na	0.267261	0	0	1	0.151186	0	0.151186	0
Marvinbryantia_1	Marvinbryantia formatexigens I-52, DSM 14469	168384	168384	ref_mOTU_v2_4332	na	na	0	0.023	0	1	0	0	0	0
Peptostreptococcus_0	Peptostreptococcus anaerobius 653-L	596329	596329	ref_mOTU_v2_0148	0.000457687	0.553084	0.27501	0	0	0	0.205798	0	0.205798	0
Escherichia_37	Escherichia coli str. K-12 substr. MG1655	511145	511145	ref_mOTU_v2_0036	0.000778962	0.602252	0	0.053	0	1	0	0.013	0	0.01
Sideroxydans_0	Sideroxydans lithotrophicus ES-1	580332	580332	ref_mOTU_v2_4558	na	na	0.231455	0	0	0	0.130931	0	0.130931	0.915
Lactobacillus_53	Lactobacillus jensenii 27-2-CHN	575606	575606	ref_mOTU_v2_1425	na	na	0.3698	0	0	0	0.270449	0.622	0.270449	0.657
Lactobacillus_54	Lactobacillus gasseri MV-22	559302	559301	ref_mOTU_v2_0725	0.277821	0.523203	0.395437	0	0	0	0.263038	1	0.263038	1
Lactobacillus_55	Lactobacillus sp. 7_1_47FAA	665945	665945	ref_mOTU_v2_1424	na	na	0.396059	0	0	0	0.274398	0	0.274398	0
Lachnoclostridium_13	Clostridium saccharolyticum WM1	610130	610130	ref_mOTU_v2_4626	na	na	0.120605	0	0	0	0.08	0	0.08	0
Campylobacter_10	Campylobacter jejuni jejuni 81-176	354242	354242	ref_mOTU_v2_0332	na	na	0	0.357	0	1	0	0.673	0	0.659
Campylobacter_12	Campylobacter coli JV20	864566	864566	ref_mOTU_v2_0724	na	na	0	0.001	0	1	0	0.471	0	0.451
Bacteroides_25	Bacteroides dorei DSM 17855	483218	483217	ref_mOTU_v2_0898	0.0305805	0.573361	0	0.001	0	1	0	0	0	0
Bacteroides_27	Bacteroides sp. 2_1_56FAA	665938	665938	ref_mOTU_v2_0287	2.24925e-05	0.618547	0.437733	0	0	0	0.3	0	0.3	0.999
Bacteroides_20	Bacteroides ovatus SD CC 2a	702444	702444	ref_mOTU_v2_1072	0.874772	0.507746	0	0.779	0	1	0	0	0	0
Bacteroides_21	Bacteroides sp. 1_1_30	457387	457387	ref_mOTU_v2_1072	0.874772	0.507746	0	0.014	0	1	0	0.454	0	0.425
Bacteroides_22	Bacteroides finegoldii DSM 17565	483216	483215	ref_mOTU_v2_1409	0.890343	0.496625	0	0.022	0	1	0	0	0	0
Bacteroides_23	Bacteroides sp. 2_2_4	469590	469590	ref_mOTU_v2_1073	0.490022	0.488392	0	0.848	0	1	0	0.428	0	0.461
Erythrobacter_0	Erythrobacter sp. NAP1	237728	237727	ref_mOTU_v2_3811	na	na	0.208514	0	0	0	0.0834058	0	0.0834058	0
Tatumella_0	Tatumella ptyseos ATCC 33301	1.006e+06	1005995	ref_mOTU_v2_0073	na	na	0	0.626	0	1	0	0.081	0	0.061
Coprobacillus_2	Coprobacillus sp. D7	556270	556270	ref_mOTU_v2_0885	0.000677402	0.599624	0	0.003	0	1	0	0.13	0	0.117
Coprobacillus_0	Coprobacillus sp. 29_1	469596	469596	ref_mOTU_v2_1401	0.502634	0.519269	0	0.649	0	1	0	0.212	0	0.206
Enterococcus_38	Enterococcus faecium U0317	547468	547468	ref_mOTU_v2_0372	0.307337	0.465165	0.348485	0	0	0	0.287368	1	0.287368	1
Enterococcus_33	Enterococcus faecalis TX0855	749511	749511	ref_mOTU_v2_0116	0.647562	0.510624	0.31497	0	0	0	0.188982	0	0.188982	0
Yersinia_7	Yersinia frederiksenii ATCC 33641	349966	349966	ref_mOTU_v2_1352	na	na	0	0.522	0	1	0	0.825	0	0.836
Yersinia_1	Yersinia enterocolitica subsp. enterocolitica 8081	393306	393305	ref_mOTU_v2_0273	na	na	0	0.176	0	1	0	0.035	0	0.052
Eubacterium_35	Eubacterium rectale DSM 17629	657318	657318	ref_mOTU_v2_1416	0.00179073	0.404347	0.170251	0	0	1	0.0834058	0	0.0834058	0
Eubacterium_30	Eubacterium rectale M104/1	657317	657317	ref_mOTU_v2_1416	0.00179073	0.404347	0	0.662	0	1	0	0.132	0	0.065
Eubacterium_32	Flavobacteriales bacterium ALC-1	391603	391603	ref_mOTU_v2_4145	na	na	0.208514	0	0	0	0.125109	0	0.125109	0
Eubacterium_38	Lachnospiraceae bacterium 9_1_43BFAA	658088	658088	ref_mOTU_v2_0303	0.208992	0.528127	0.408248	0	0	0	0.217732	0	0.217732	1
Eubacterium_39	Eubacterium ventriosum ATCC 27560	411463	411463	ref_mOTU_v2_4204	0.00168689	0.414856	0	0.857	0	1	0	0	0	0
Clostridioides_0	Clostridium difficile NAP08	525259	525259	ref_mOTU_v2_0051	na	na	0	0.678	0	1	0	0.103	0	0.099
Clostridioides_1	Clostridium difficile QCD-63q42	479831	479831	ref_mOTU_v2_0051	na	na	0.290129	0	0	0	0.19245	1	0.19245	1
Clostridioides_3	Clostridium difficile CD196	645462	645462	ref_mOTU_v2_0051	na	na	0	0.042	0	1	0	0.088	0	0.097
Clostridioides_6	Clostridium difficile NAP07	525258	525258	ref_mOTU_v2_0051	na	na	0	0.009	0	1	0	0.09	0	0.121
Clostridioides_9	Clostridium difficile M68	699038	699037	ref_mOTU_v2_0051	na	na	0.236525	0	0	0	0.156893	1	0.156893	0.992
Streptococcus_3	Streptococcus sanguinis SK72	888809	888809	NA	na	na	0.447214	0	0	0	0.281681	0	0.281681	0
Mageeibacillus_0	Clostridiales genomosp. BVAB3 str. UPII9-5	699246	699246	ref_mOTU_v2_0991	na	na	0.289683	0	0	0	0.192154	0	0.192154	0
Brevibacterium_2	Brevibacterium mcbrellneri ATCC 49030	585530	585530	ref_mOTU_v2_4580	na	na	0.151186	0	0	0	0.08	0	0.08	0
Desulfovibrio_10	Desulfovibrio desulfuricans subsp. desulfuricans DSM 642	1.12145e+06	1121445	ref_mOTU_v2_1954	na	na	0	0.544	0	1	0	0.323	0	0.305
Rothia_1	Rothia mucilaginosa ATCC 25296	553201	553201	ref_mOTU_v2_1438	na	na	0.231869	0	0	0	0.179605	0.613	0.182574	0.512
Tropheryma_0	Tropheryma whipplei str. Twist	203268	203267	ref_mOTU_v2_1011	na	na	0.225189	0	0	1	0.174078	0.613	0.174078	0.69
Listeria_12	Listeria monocytogenes 4b F2365	265670	265669	ref_mOTU_v2_0118	na	na	0	0.013	0	1	0	0	0	0
Listeria_10	Listeria monocytogenes SLCC 7179	879090	879090	ref_mOTU_v2_0118	na	na	0	0.073	0	1	0	0	0	0
Listeria_11	Listeria monocytogenes Finland 1988	393127	393127	ref_mOTU_v2_0118	na	na	0	0.855	0	1	0	0	0	0
Listeria_14	Listeria grayi DSM 20601	525368	525367	ref_mOTU_v2_0954	na	na	0	0.854	0	1	0	0	0	0
Anaerostipes_3	Anaerostipes caccae DSM 14662	411491	411490	ref_mOTU_v2_1381	0.763112	0.513587	0	0.606	0	1	0	0.042	0	0
Anaerostipes_2	Anaerostipes hadrus DSM 3319	649757	649757	ref_mOTU_v2_1309	0.000176723	0.390797	0.105409	0	0	1	0.0872872	0	0.0872872	0
Anaerostipes_0	Anaerostipes sp. 3_2_56FAA	665937	665937	ref_mOTU_v2_1381	0.763112	0.513587	0	0.011	0	1	0	0.26	0	0.252
Symbiobacterium_0	Symbiobacterium thermophilum IAM 14863	292460	292459	ref_mOTU_v2_3906	na	na	0.22188	0	0	0	0.16	0.996	0.16	0.992
Desulfovibrio_3	Desulfovibrio vulgaris RCH1	573059	573059	ref_mOTU_v2_1363	na	na	0.295656	0	0	0	0.196116	0	0.196116	0
Desulfovibrio_0	Desulfovibrio piger ATCC 29098	411465	411464	ref_mOTU_v2_4205	0.694888	0.517885	0	0.378	0	1	0	0.628	0	0.622
Desulfovibrio_7	Desulfovibrio sp. 3_1_syn3	457398	457398	ref_mOTU_v2_1394	0.255692	0.518553	0	0.007	0	1	0	0.553	0	0.547
Desulfovibrio_4	Desulfovibrio magneticus RS-1	573370	573370	ref_mOTU_v2_4541	na	na	0.133333	0	0	0	0.08	0	0.08	0
Escherichia_21	Escherichia sp. 3_2_53FAA	469598	469598	ref_mOTU_v2_0036	0.000778962	0.602252	0	0.006	0	1	0	0.017	0	0.013
Escherichia_20	Escherichia coli MS 110-3	749536	749536	ref_mOTU_v2_0036	0.000778962	0.602252	0.225374	0	0	0	0.160357	0.994	0.160357	0.996
Escherichia_25	Escherichia coli O157:H7 str. Sakai	386586	386585	ref_mOTU_v2_0036	0.000778962	0.602252	0	0.422	0	1	0	0.014	0	0.017
Escherichia_26	Escherichia albertii KF1	1.44005e+06	1440052	ref_mOTU_v2_0034	na	na	0	0.438	0	1	0	0.029	0	0.017
Staphylococcus_10	Staphylococcus vitulinus F1028	1.16763e+06	1167632	ref_mOTU_v2_2377	na	na	0.0571662	0	0	1	0.0471405	0.096	0.0471405	0.114
Staphylococcus_19	Staphylococcus aureus subsp. aureus M809	585157	585157	ref_mOTU_v2_0067	na	na	0.163663	0	0	0	0.122474	0	0.122474	0
Staphylococcus_18	Staphylococcus xylosus NJ	1.26265e+06	1262650	ref_mOTU_v2_0946	na	na	0	0.729	0	1	0	0.041	0	0.048
Bacteroides_39	Bacteroides xylanisolvens SD CC 1b	702447	702447	ref_mOTU_v2_1072	0.874772	0.507746	0	0.84	0	1	0	0.335	0	0.368
Bacteroides_38	Bacteroides sp. D22	585544	585544	ref_mOTU_v2_1072	0.874772	0.507746	0	0.002	0	1	0	0.463	0	0.502
Bacteroides_33	Bacteroides sp. D1	556258	556258	ref_mOTU_v2_1072	0.874772	0.507746	0	0.842	0	1	0	0.473	0	0.478
Bacteroides_32	Bacteroides sp. D2	556259	556259	ref_mOTU_v2_1073	0.490022	0.488392	0	0.109	0	1	0	0.485	0	0.444
Bacteroides_31	Bacteroides sp. 2_1_22	469588	469588	ref_mOTU_v2_1072	0.874772	0.507746	0	0.846	0	1	0	0.473	0	0.47
Bacteroides_30	Bacteroides thetaiotaomicron VPI-5482	226186	226186	ref_mOTU_v2_0897	0.109627	0.567933	0	0.833	0	1	0	0	0	0
Bacteroides_37	Bacteroides sp. 3_1_23	457390	457390	ref_mOTU_v2_1073	0.490022	0.488392	0	0.829	0	1	0	0.458	0	0.483
Bacteroides_35	Bacteroides fragilis NCTC 9343	272559	272559	ref_mOTU_v2_0287	2.24925e-05	0.618547	0	0.005	0	1	0	0	0	0
Mycoplasma_10	Mycoplasma mycoides subsp. mycoides SC str. PG1	272632	272632	ref_mOTU_v2_0733	na	na	0.402015	0	0	0	0.211058	1	0.211058	1
Psychromonas_0	Psychromonas sp. CNPT3	314282	314282	ref_mOTU_v2_3959	na	na	0.258199	0	0	0	0.2	0	0.2	0
Lawsonia_0	Lawsonia intracellularis PHE/MN1-00	363254	363253	ref_mOTU_v2_0892	na	na	0.249029	0	0	0	0.121999	0	0.121999	0
unclassified_Burkholderiales_0	Burkholderiales bacterium 1_1_47	469610	469610	ref_mOTU_v2_1405	0.528281	0.472341	0	0	0	1	0	0	0	0
Kurthia_0	Kurthia massiliensis JC30	1.03374e+06	1033739	ref_mOTU_v2_1600	na	na	0	0	0	1	0	0.143	0	0.126
Klebsiella_7	Hafnia alvei BIDMC 31	1.32834e+06	1328337	ref_mOTU_v2_0160	0.599313	0.537737	0	0.004	0	1	0	0.029	0	0.031
Klebsiella_4	Klebsiella sp. 1_1_55	469608	469608	ref_mOTU_v2_0160	0.599313	0.537737	0	0.393	0	1	0	0.014	0	0.013
Klebsiella_3	Klebsiella pneumoniae pneumoniae MGH78578	272621	1328388	ref_mOTU_v2_0160	0.599313	0.537737	0	0.217	0	1	0	0.014	0	0.011
Klebsiella_0	Enterobacter aerogenes KCTC 2190	1.02831e+06	1028307	ref_mOTU_v2_0120	na	na	0	0.428	0	1	0	0.015	0	0.013
Eubacterium_26	Ruminococcaceae bacterium D16	552398	552398	ref_mOTU_v2_4480	0.00156205	0.582091	0	0.839	0	1	0	0.892	0	0.892
Eubacterium_25	Lachnospiraceae bacterium sp. 8_1_57FAA	665951	665951	ref_mOTU_v2_1376	1.61075e-07	0.642126	0	0.024	0	1	0	0	0	0
Eubacterium_16	Lachnospiraceae bacterium 3_1_57FAA_CT1	658086	658086	ref_mOTU_v2_0887	1.35336e-05	0.608736	0.320508	0	0	0	0.164833	0	0.164833	0.998
Eubacterium_29	Eubacterium hallii DSM 3353	411469	411469	ref_mOTU_v2_4207	0.00390881	0.399842	0	0.002	0	1	0	0.297	0	0.254
Fusobacterium_16	Fusobacterium sp. 12_1B	457404	457404	ref_mOTU_v2_1396	0.175566	0.521151	0.341565	0	0	0	0.255604	0	0.255604	0.999
Peptoniphilus_6	Peptoniphilus sp. oral taxon 836 str. F0141	768724	768724	ref_mOTU_v2_0509	na	na	0.299572	0	0	0	0.213498	0	0.213498	0
Peptoniphilus_7	Peptoniphilus duerdenii ATCC BAA-1640	862517	862517	ref_mOTU_v2_0396	na	na	0.342381	0	0	0	0.230159	0	0.230159	0
Peptoniphilus_0	Bacillus timonensis JC401	1.09577e+06	1095770	ref_mOTU_v2_1755	na	na	0	0	0	0	0	0.014	0	0.009
Peptoniphilus_1	Peptoniphilus lacrimalis 315-B	596330	596330	ref_mOTU_v2_0509	na	na	0.35218	0	0	0	0.243998	0	0.243998	0
Catenibacterium_0	Catenibacterium mitsuokai DSM 15897	451641	451640	meta_mOTU_v2_6331	0.249608	0.522863	0	0.81	0	1	0	0	0	0
Ethanoligenens_0	Ethanoligenens harbinense YUAN-3	663278	663278	ref_mOTU_v2_4731	na	na	0.421927	0	0	0	0.270449	0	0.270449	0
Bacillus_8	Bacillus flexus 27Col1.1E	1.29204e+06	1292043	ref_mOTU_v2_0078	na	na	0	0.004	0	1	0	0.022	0	0.029
Bacillus_4	Bacillus endophyticus 2102	1.19603e+06	1196029	ref_mOTU_v2_2470	na	na	0	0.054	0	1	0	0.041	0	0.038
Bacillus_5	Bacillus cereus ATCC 14579	226901	226900	ref_mOTU_v2_0233	na	na	0.162698	0	0	0	0.0894427	0.925	0.0894427	0.92
Bacillus_6	Bacillus cereus BDRD-ST24	526974	526974	ref_mOTU_v2_0233	na	na	0.117851	0	0	0	0.0942809	0.919	0.0942809	0.916
Bacillus_7	Bacillus cereus BDRD-ST26	526975	526975	ref_mOTU_v2_0233	na	na	0.114332	0	0	0	0.0942809	0.905	0.0942809	0.915
Bacillus_1	Bacillus cereus 172560W	526967	526967	ref_mOTU_v2_0233	na	na	0.111111	0	0	0	0.0942809	0.913	0.0942809	0.913
Bacillus_3	Bacillus cereus Rock1-15	526982	526982	ref_mOTU_v2_0233	na	na	0.111111	0	0	0	0.0942809	0.936	0.0942809	0.897
Bacillus_27	Bacillus infantis NRRL B-14911	1.36748e+06	1367477	ref_mOTU_v2_3144	na	na	0	0.075	0	1	0	0.005	0	0.004
Bacillus_24	Bacillus thermoamylovorans	35841.1	35841	ref_mOTU_v2_4071	na	na	0	0.009	0	1	0	0.003	0	0
Bacillus_23	Bacillus firmus DS1	1.30744e+06	1307436	ref_mOTU_v2_3016	na	na	0	0.003	0	1	0	0.03	0	0.025
Bacillus_20	Bacillus cereus G9842	405532	405531	ref_mOTU_v2_0233	na	na	0	0.595	0	1	0	0	0	0
Bacillus_29	Bacillus vallismortis DV1-F-3	1.0515e+06	1051502	ref_mOTU_v2_0221	na	na	0	0	0	1	0	0.02	0	0.013
Bacillus_28	Bacillus cereus Rock4-2	526987	526987	ref_mOTU_v2_0233	na	na	0.108148	0	0	0	0.0917663	0.917	0.0917663	0.907
Desulfovibrio_2	Desulfovibrio aespoeensis Aspo-2	643563	643562	ref_mOTU_v2_4679	na	na	0.226455	0	0	0	0.163299	0	0.163299	0
Kordia_0	Kordia algicida OT-1	391587	391587	ref_mOTU_v2_4136	na	na	0.20226	0	0	0	0.12792	0	0.12792	0
unclassified_Clostridiales_0	Clostridiales sp. 1_7_47FAA	457422	457421	ref_mOTU_v2_0888	na	na	0	0.609	0	1	0	0.166	0	0.147
Gordonibacter_0	Gordonibacter pamelaeae 7-10-1-bT, DSM 19378	657308	471189	ref_mOTU_v2_0642	0.813655	0.509616	0	0.457	0	1	0	0.919	0	0.915
Escherichia_19	Escherichia coli UTI89 (UPEC)	364107	364106	ref_mOTU_v2_0036	0.000778962	0.602252	0	0.185	0	1	0	0.012	0	0.012
Terrisporobacter_0	Clostridium glycolicum ATCC 14880 = DSM 1288	1.12132e+06	1121315	ref_mOTU_v2_1907	na	na	0	0.554	0	1	0	0.128	0	0.116
Escherichia_12	Escherichia sp. 4_1_40B	457401	457401	ref_mOTU_v2_0036	0.000778962	0.602252	0	0.01	0	1	0	0.012	0	0.014
Prevotella_9	Prevotella buccalis ATCC 35310	679190	679190	ref_mOTU_v2_4771	na	na	0.47691	0	0	0	0.324443	0	0.324443	0.464
Cutibacterium_2	Propionibacterium acnes KPA171202	267747	267747	ref_mOTU_v2_0071	na	na	0	0.012	0	1	0	0.125	0	0.129
Lactobacillus_72	Lactobacillus jensenii 208-1	596326	596326	ref_mOTU_v2_1111	na	na	0.380521	0	0	0	0.274398	0	0.274398	0
Roseburia_1	Roseburia intestinalis L1-82	536232	536231	ref_mOTU_v2_1427	0.000171697	0.390408	0	0.827	0	1	0	0	0	0
Roseburia_2	Roseburia inulinivorans DSM 16841	622312	622312	ref_mOTU_v2_4632	0.346589	0.471527	0	0.215	0	1	0	0	0	0
Aeromonas_1	Aeromonas hydrophila subsp. hydrophila ATCC 7966	380704	380703	ref_mOTU_v2_0283	na	na	0	0.366	0	1	0	0.068	0	0.081
Alcaligenes_0	Alcaligenes faecalis subsp. faecalis NCIB 8687	1.15692e+06	1156918	ref_mOTU_v2_2331	na	na	0	0.73	0	1	0	0.293	0	0.273
Mycoplasma_7	Mycoplasma pneumoniae 309	1.11286e+06	1112856	ref_mOTU_v2_0405	na	na	0.387298	0	0	1	0.266667	0	0.266667	0
Mycoplasma_4	Mycoplasma alligatoris A21JP2	747682	747682	ref_mOTU_v2_4909	na	na	0.431331	0	0	0	0.243998	0	0.243998	0
Mycoplasma_9	Mycoplasma arthritidis 158L3-1	243272	243272	ref_mOTU_v2_3819	na	na	0.416025	0	0	0	0.22188	0	0.22188	1
Mycoplasma_8	Mycoplasma hominis ATCC 23114	1.267e+06	347256	ref_mOTU_v2_0958	na	na	0.338062	0	0	1	0.224179	0.84	0.224179	0.839
Verminephrobacter_0	Verminephrobacter eiseniae EF01-2	391736	391735	ref_mOTU_v2_4154	na	na	0.20226	0	0	0	0.0942809	0	0.0942809	0.917
Cronobacter_0	Cronobacter sakazakii ATCC BAA-894	290340	290339	ref_mOTU_v2_0193	na	na	0	0.58	0	1	0	0.027	0	0.028
Saccharomonospora_0	Saccharomonospora viridis DSM 43017	471858	471857	ref_mOTU_v2_1288	na	na	0.0764719	0	0	0	0.0458831	0	0.0458831	0
Bradyrhizobium_1	Bradyrhizobium sp. BTAi1	288001	288000	ref_mOTU_v2_3893	na	na	0.20226	0	0	0	0.134164	0.996	0.134164	0.992
Fusobacterium_11	Fusobacterium nucleatum subsp. nucleatum ATCC 23726	525284	525283	ref_mOTU_v2_0777	2.67046e-08	0.56692	0.374634	0	0	0	0.259554	0	0.259554	0
Mycobacterium_4	Mycobacterium ulcerans Agy99	362243	362242	ref_mOTU_v2_0571	na	na	0.158114	0	0	0	0.0894427	0.902	0.0894427	0
Mycobacterium_1	Mycobacterium avium subsp. avium ATCC 25291	553481	553481	ref_mOTU_v2_0103	na	na	0	0.088	0	1	0	0.397	0	0.402
Mycobacterium_2	Mycobacterium tuberculosis 210	164513	164513	ref_mOTU_v2_0102	na	na	0.207514	0	0	0	0.137649	0.916	0.137649	0.908
Arthrobacter_0	Arthrobacter sp. FB24	290399	290399	ref_mOTU_v2_3899	na	na	0.196116	0	0	0	0.141421	0.993	0.141421	0.995
Bifidobacterium_40	Bifidobacterium longum infantis ATCC 15697	391904	1682	ref_mOTU_v2_0150	0.0866782	0.438769	0	0.641	0	1	0	0	0	0
Bifidobacterium_42	Bifidobacterium thermacidophilum subsp. thermacidophilum DSM 15837	1.12111e+06	1121111	ref_mOTU_v2_0464	na	na	0	0	0	1	0	0	0	0
Bifidobacterium_44	Bifidobacterium bifidum NCIMB 41171	398513	398513	ref_mOTU_v2_0786	0.611077	0.475182	0	0.848	0	1	0	0	0	0
Bifidobacterium_47	Bifidobacterium longum NCC2705	206673	206672	ref_mOTU_v2_0150	0.0866782	0.438769	0	0.824	0	1	0	0.133	0	0.137
Bacillus_34	Bacillus cereus AH820	405536	405535	ref_mOTU_v2_0233	na	na	0.121716	0	0	0	0.0942809	0.92	0.0942809	0.917
Bacillus_37	Bacillus cereus R309803	526968	526968	ref_mOTU_v2_0233	na	na	0.117851	0	0	0	0.0942809	0.923	0.0942809	0.919
Bacillus_31	Bacillus thuringiensis Bt407	527021	527021	unclassified	na	na	0.108148	0	0	0	0.0917663	0.914	0.0917663	0.913
Enterococcus_40	Enterococcus faecalis TX0411	749506	749506	ref_mOTU_v2_0116	0.647562	0.510624	0.31497	0	0	0	0.188982	0	0.188982	0
Geodermatophilus_0	Geodermatophilus obscurus DSM 43160	526226	526225	ref_mOTU_v2_4436	na	na	0.153393	0	0	0	0.0970143	0	0.0970143	0
Alkalilimnicola_0	Alkalilimnicola ehrlichii MLHE-1	187272	187272	unclassified	na	na	0.174078	0	0	0	0.0834058	0	0.0834058	0
Gordonia_3	Gordonia bronchialis DSM 43247	526227	526226	ref_mOTU_v2_4437	na	na	0.13159	0	0	0	0.0872872	0	0.0872872	0.916
Algoriphagus_0	Algoriphagus sp. PR1	388414	388413	ref_mOTU_v2_4129	na	na	0.213201	0	0	0	0.0852803	0	0.0852803	0.459
Staphylococcus_33	Staphylococcus pettenkoferi VCU012	904314	904314	ref_mOTU_v2_5126	na	na	0.0571662	0	0	1	0.0458831	0	0.0458831	0.123
Leminorella_0	Leminorella grimontii ATCC 33999 = DSM 5078	1.006e+06	1005999	ref_mOTU_v2_0075	na	na	0	0.006	0	1	0	0.094	0	0.119
Lactobacillus_62	Lactobacillus hilgardii ATCC 8290	525327	1423757	ref_mOTU_v2_1170	na	na	0	0.002	0	1	0	0.339	0	0.338
Campylobacter_24	Campylobacter jejuni jejuni NCTC 11168	192223	192222	ref_mOTU_v2_0332	na	na	0	0.283	0	1	0	0.66	0	0.647
Gardnerella_3	Gardnerella vaginalis AMD	682147	682147	ref_mOTU_v2_1437	na	na	0.508475	0	0	0	0.328798	0	0.333333	0
Megamonas_0	Megamonas hypermegale ART12/1	657316	657316	ref_mOTU_v2_0502	0.309672	0.53152	0	0.855	0	1	0	0	0	0
Escherichia_17	Escherichia coli SE11	409438	409438	ref_mOTU_v2_0036	0.000778962	0.602252	0	0	0	1	0	0.016	0	0.014
